# Supplementary material for: High-Throughput In Vivo Genotoxicity Testing: An Automated Readout System for the Somatic Mutation and Recombination Test (SMART)
Source: PLoS One. 2015 Apr 1;10(4):e0121287. doi: 10.1371/journal.pone.0121287 (PMC4382174; doi:10.1371/journal.pone.0121287)
Supplement: S1 Table — The results were obtained with the MATLAB package provided. (CSV) [file pone.0121287.s002.csv]

ws1	number of mwh hairs (automatic measure)						coumpound Id	name
ws2	number of mwh cell (automatic measure)						1	MMC
ws3	number of mwh clones (automatic measure)						2	MMS
ws4	fraction of wing with mwh mutation (automatic measure)						3	Urethane
ws5	number of mwh cell (manual measure)						4	Isoniazied
ws6	fraction of wing with mwh mutation (manual measure)						5	Antipyrine
							6	Atenolol
compound Id	concentration	validity	ws1 avg	ws1 stde	ws2 avg	ws2 stde	ws3 avg	ws3 stde	ws4 avg	ws4 stde	ws5 avg	ws5 stde	ws6 avg	ws6 stde
1	0	1	2.39334	0.849012	1.12983	0.392088	0.976102	0.343974	0.0882353	0.034396	0.466667	0.291564	0.0666667	0.0366174
1	39	1	20.2381	14.2536	9.09348	6.29645	1.42165	0.585723	0.15873	0.0460391	0.05	0.0370143	0.0333333	0.0471761
1	78	1	1.38788	0.316841	0.678919	0.1558	0.64959	0.143228	0.0615385	0.0298075	0.05	0.0370143	0.0333333	0.0310246
1	156	1	2.1915	0.453833	1.06493	0.22192	0.91351	0.19569	0.147541	0.0454076	0.733333	0.456508	0.1	0.0457844
1	312	1	48.2929	5.83335	21.5145	2.56499	7.67691	0.722694	0.808824	0.0476859	29.3167	4.66847	0.85	0.0507655
1	625	1	111.126	13.4036	48.5716	5.73655	13.0284	1.28067	0.873239	0.0394848	75.3167	9.91704	0.966667	0.042952
1	1250	1	157.927	17.2486	69.3607	7.51022	17.4408	1.74661	0.866667	0.0392523	166.05	13.2379	1	0.0438854
1	2500	0	75.9435	18.9556	33.3638	8.18375	10.0831	1.65578	0.827586	0.0701445	-1	-1	-1	-1
1	5000	0	84.8018	12.1733	37.7302	5.4619	8.05004	0.902061	0.779412	0.0502829	-1	-1	-1	-1
2	0	1	1.79337	0.454078	0.896684	0.227039	0.840921	0.193335	0.0833333	0.0356812	0	0	0	0.0356812
2	312	1	1.46947	0.385052	0.651566	0.160616	0.582587	0.141609	0.0701754	0.0338342	0.0333333	0.0333333	0.0166667	0.0329775
2	625	1	1.98929	0.896001	0.947197	0.415836	0.472879	0.147113	0.0666667	0.0322031	0.316667	0.268383	0.05	0.0322031
2	1250	1	3.79891	0.944181	1.79134	0.441583	1.22982	0.285165	0.24	0.0603987	1.08333	0.425389	0.2	0.0551362
2	2500	1	9.44839	2.0628	4.18838	0.909763	1.97599	0.324857	0.362069	0.0631057	4.61667	1.04126	0.4	0.062045
2	5000	1	20.8298	4.57405	9.50922	1.99927	4.22724	0.576882	0.553571	0.0664307	13.6	3.09986	0.633333	0.0641782
2	10000	1	49.6624	7.38027	22.3265	3.29062	8.38781	1.01377	0.722222	0.0609519	42.4167	5.22679	0.833333	0.0578241
3	0	1	3.95907	1.49197	1.82667	0.674138	1.45229	0.467982	0.144928	0.0423792	0.35	0.183846	0.0833333	0.0454466
3	312	1	3.30225	1.05213	1.59103	0.509616	1.43078	0.424834	0.136364	0.0422418	0.466667	0.221023	0.133333	0.0443036
3	625	1	1.96399	0.413513	0.941549	0.201394	0.890707	0.183934	0.176471	0.0462297	0.05	0.0370143	0.0333333	0.0492153
3	1250	1	1.68745	0.437124	0.767188	0.195867	0.629841	0.158886	0.1	0.0358569	0.25	0.12717	0.116667	0.0387298
3	2500	1	3.68121	0.945985	1.71211	0.430999	1.13856	0.16346	0.206897	0.0434292	1.93333	1.34812	0.133333	0.0522957
3	5000	1	7.32726	2.95065	3.28979	1.26684	1.46127	0.26695	0.190909	0.0374728	1.83333	1.00989	0.15	0.0507384
3	10000	1	10.8466	5.65885	5.01183	2.56915	1.48555	0.277266	0.170732	0.0415526	3.76667	3.10816	0.0833333	0.0485768
3	20000	1	12.0704	4.03857	5.29507	1.70782	1.82147	0.27498	0.353846	0.0593087	6.2	2.00983	0.233333	0.0617305
3	40000	1	12.3728	5.23459	5.61233	2.35393	3.38254	1.56513	0.15625	0.0453865	12.5167	5.13141	0.2	0.046875
4	0	1	2.27804	0.422683	1.10839	0.205852	1.07792	0.201424	0.121212	0.0401738	0.116667	0.0755083	0.05	0.0421347
4	312	1	3.09026	0.642335	1.43623	0.285772	1.39291	0.266188	0.1875	0.0563367	0.05	0.05	0.0166667	0.0503891
4	625	1	2.23327	0.415317	1.07218	0.199182	1.03686	0.192801	0.155172	0.047542	0.1	0.0740285	0.0333333	0.0467429
4	1250	1	3.23704	0.639928	1.55105	0.307891	1.40833	0.284	0.22807	0.0555758	0.05	0.0370143	0.0333333	0.0541686
4	2500	1	1.99237	0.50382	0.976941	0.249459	0.844976	0.192742	0.101695	0.0393492	0.0666667	0.0324748	0.0666667	0.0390199
4	5000	1	2.11605	0.492257	1.03742	0.239921	1.00141	0.234714	0.14	0.0490714	0.0166667	0.0166667	0.0166667	0.0447958
4	10000	1	2.65342	1.35886	1.19144	0.547642	1.02234	0.386312	0.0333333	0.0231741	0.0833333	0.0431242	0.0666667	0.0231741
5	0	1	2.94478	0.898129	1.40086	0.415391	0.961515	0.194706	0.15942	0.0440694	0.0666667	0.0402441	0.05	0.0472591
5	312	1	2.23795	0.498191	1.09288	0.240411	0.925211	0.185155	0.130435	0.0405437	0.0666667	0.0402441	0.05	0.0434783
5	625	1	1.57048	0.363626	0.758275	0.174176	0.595692	0.130327	0.132353	0.0410945	0.05	0.0370143	0.0333333	0.0437485
5	1250	1	5.99436	2.02431	2.79323	0.940238	2.12082	0.635693	0.197183	0.0472187	2.86667	1.87211	0.133333	0.051365
5	2500	1	2.40282	0.929081	1.11159	0.41904	0.990454	0.404636	0.0857143	0.0334594	0.3	0.128661	0.116667	0.0361403
5	5000	1	1.75774	0.37721	0.854909	0.183241	0.806982	0.176878	0.0746269	0.0321047	0.0666667	0.0467392	0.0333333	0.0339258
5	10000	1	4.36002	1.69683	1.98616	0.760472	1.60378	0.611204	0.138889	0.0407565	0.516667	0.265206	0.133333	0.0446465
6	0	1	1.40729	0.318727	0.634318	0.138704	0.579326	0.124902	0.0857143	0.0334594	0.0333333	0.0333333	0.0166667	0.0361403
6	312	1	1.68741	0.426366	0.811495	0.206316	0.629048	0.14381	0.109375	0.0390136	0.0833333	0.0684438	0.0333333	0.0402931
6	625	1	1.45464	0.342882	0.642471	0.145751	0.564372	0.121781	0.0833333	0.0325723	0.0166667	0.0166667	0.0166667	0.0356812
6	1250	1	2.55443	0.564768	1.24926	0.279217	1.21392	0.25546	0.166667	0.0439205	0.0833333	0.0492409	0.05	0.0481125
6	2500	1	2.51042	0.500093	1.14782	0.214718	1.03434	0.178668	0.125	0.0413399	0.233333	0.141355	0.0833333	0.0426956
6	5000	1	2.47768	0.773213	1.09665	0.331612	0.927437	0.267791	0.114286	0.0380272	0.166667	0.0757884	0.0833333	0.041074
6	10000	1	1.47631	0.354315	0.672021	0.161429	0.636323	0.142649	0.0806452	0.0345808	0.0666667	0.0666667	0.0166667	0.0351524
