# Supplementary material for: High-Throughput In Vivo Genotoxicity Testing: An Automated Readout System for the Somatic Mutation and Recombination Test (SMART)
Source: PLoS One. 2015 Apr 1;10(4):e0121287. doi: 10.1371/journal.pone.0121287 (PMC4382174; doi:10.1371/journal.pone.0121287)
Supplement: S2 Table — (CSV) [file pone.0121287.s003.csv]

n mwh hair	n mwh cell	n mwh spot	surface	slide	concentration	compound Id
0	0	0	3.98818	1	0	1
0	0	0	3.86831	1	0	1
0	0	0	2.92875	1	0	1
2	1	1	3.70744	1	0	1
0	0	0	3.61864	1	0	1
2	1	1	3.97786	1	0	1
0	0	0	4.45462	1	0	1
2	1	1	4.08819	1	0	1
0	0	0	3.84541	1	0	1
26	12	11	3.9963	1	0	1
0	0	0	4.65585	1	0	1
0	0	0	4.02229	1	0	1
2	1	1	5.09153	1	0	1
0	0	0	3.98719	1	0	1
0	0	0	3.64999	1	0	1
0	0	0	3.91059	1	0	1
0	0	0	3.78169	1	0	1
0	0	0	3.54436	2	0	1
4	2	1	3.691	2	0	1
0	0	0	3.45164	2	0	1
0	0	0	3.50545	2	0	1
0	0	0	3.60352	2	0	1
0	0	0	3.59333	2	0	1
2	1	1	4.07643	2	0	1
0	0	0	4.01381	2	0	1
2	1	1	3.66797	2	0	1
0	0	0	4.04973	2	0	1
0	0	0	3.57075	2	0	1
2	1	1	4.6983	2	0	1
0	0	0	3.60722	2	0	1
0	0	0	3.87131	2	0	1
0	0	0	3.61164	2	0	1
13	6	4	4.80853	2	0	1
0	0	0	2.82509	2	0	1
2	1	1	3.65287	3	0	1
0	0	0	3.71892	3	0	1
0	0	0	3.83609	3	0	1
0	0	0	4.17752	3	0	1
0	0	0	4.34693	3	0	1
2	1	1	2.6826	3	0	1
0	0	0	3.72774	3	0	1
0	0	0	1.33142	3	0	1
0	0	0	3.1746	3	0	1
0	0	0	3.89482	3	0	1
0	0	0	3.16158	3	0	1
0	0	0	2.16953	3	0	1
0	0	0	4.14344	3	0	1
5	2	2	3.9171	3	0	1
0	0	0	3.33919	3	0	1
0	0	0	3.22556	3	0	1
0	0	0	4.02204	4	0	1
0	0	0	3.30914	4	0	1
0	0	0	2.29096	4	0	1
2	1	1	3.22257	4	0	1
4	2	2	3.96197	4	0	1
0	0	0	4.06359	4	0	1
2	1	1	4.00691	4	0	1
9	4	2	4.96823	4	0	1
0	0	0	4.39196	4	0	1
0	0	0	2.8708	4	0	1
0	0	0	4.33877	4	0	1
0	0	0	4.10354	4	0	1
0	0	0	3.98517	4	0	1
0	0	0	3.79816	4	0	1
2	1	1	2.9966	4	0	1
0	0	0	3.88992	4	0	1
0	0	0	3.19243	4	0	1
0	0	0	4.06451	4	0	1
2	1	1	4.08216	1	39	1
0	0	0	3.99721	1	39	1
0	0	0	4.72918	1	39	1
4	2	2	4.31014	1	39	1
0	0	0	3.92375	1	39	1
0	0	0	4.84899	1	39	1
0	0	0	4.09245	1	39	1
0	0	0	4.15246	1	39	1
0	0	0	4.68604	1	39	1
0	0	0	3.85599	1	39	1
2	1	1	3.28171	1	39	1
0	0	0	3.93074	1	39	1
2	1	1	4.86108	1	39	1
0	0	0	3.9071	1	39	1
0	0	0	4.01545	1	39	1
0	0	0	2.447	1	39	1
0	0	0	3.9695	2	39	1
0	0	0	3.96318	2	39	1
0	0	0	3.99104	2	39	1
0	0	0	4.05221	2	39	1
0	0	0	4.05814	2	39	1
0	0	0	3.917	2	39	1
0	0	0	4.83931	2	39	1
0	0	0	4.93548	2	39	1
4	2	2	4.01991	2	39	1
0	0	0	4.03845	2	39	1
534	233	20	4.96883	2	39	1
0	0	0	3.79461	2	39	1
0	0	0	4.03618	2	39	1
2	1	1	4.13824	2	39	1
0	0	0	4.05415	2	39	1
6	3	2	4.77787	3	39	1
0	0	0	4.15367	3	39	1
0	0	0	3.89495	3	39	1
0	0	0	4.87711	3	39	1
2	1	1	4.95095	3	39	1
0	0	0	4.80776	3	39	1
5	2	1	4.91223	3	39	1
0	0	0	4.2526	3	39	1
4	2	1	4.008	3	39	1
0	0	0	4.21684	3	39	1
0	0	0	3.15931	3	39	1
0	0	0	4.08721	3	39	1
0	0	0	4.05131	3	39	1
0	0	0	4.0873	3	39	1
0	0	0	3.27562	3	39	1
0	0	0	3.24329	3	39	1
0	0	0	3.20616	4	39	1
2	1	1	4.0723	4	39	1
2	1	1	3.87466	4	39	1
0	0	0	3.18659	4	39	1
3	1	1	4.16074	4	39	1
2	1	1	4.15282	4	39	1
139	66	8	3.19153	4	39	1
0	0	0	4.98571	4	39	1
0	0	0	4.00618	4	39	1
5	2	1	4.20211	4	39	1
0	0	0	4.06432	4	39	1
4	2	2	4.09545	4	39	1
2	1	1	4.92529	4	39	1
0	0	0	4.03364	4	39	1
0	0	0	4.20827	4	39	1
0	0	0	3.2074	4	39	1
0	0	0	3.94752	1	78	1
0	0	0	4.32005	1	78	1
0	0	0	4.77979	1	78	1
0	0	0	4.01887	1	78	1
2	1	1	3.83192	1	78	1
2	1	1	4.99351	1	78	1
2	1	1	4.11616	1	78	1
0	0	0	5.0586	1	78	1
2	1	1	4.0422	1	78	1
2	1	1	4.02933	1	78	1
0	0	0	4.54981	1	78	1
0	0	0	3.28404	1	78	1
0	0	0	5.11008	1	78	1
0	0	0	4.01244	1	78	1
0	0	0	3.32821	1	78	1
0	0	0	4.03292	1	78	1
0	0	0	4.10172	2	78	1
2	1	1	4.61924	2	78	1
6	3	3	4.03822	2	78	1
0	0	0	4.70867	2	78	1
0	0	0	4.95847	2	78	1
0	0	0	4.05658	2	78	1
0	0	0	4.68031	2	78	1
0	0	0	4.06987	2	78	1
0	0	0	4.94652	2	78	1
2	1	1	3.96043	2	78	1
2	1	1	4.05003	2	78	1
0	0	0	4.75796	2	78	1
2	1	1	4.84159	2	78	1
2	1	1	4.12243	2	78	1
0	0	0	4.91173	2	78	1
0	0	0	3.92762	2	78	1
0	0	0	4.52736	3	78	1
0	0	0	3.97962	3	78	1
0	0	0	4.12975	3	78	1
0	0	0	4.99993	3	78	1
0	0	0	4.83185	3	78	1
0	0	0	4.67305	3	78	1
0	0	0	3.9547	3	78	1
0	0	0	3.70101	3	78	1
0	0	0	1.61577	3	78	1
2	1	1	4.75722	3	78	1
0	0	0	4.03621	3	78	1
0	0	0	4.15249	3	78	1
0	0	0	3.11336	3	78	1
0	0	0	3.81205	3	78	1
0	0	0	4.11707	3	78	1
0	0	0	4.60745	4	78	1
0	0	0	2.35328	4	78	1
2	1	1	4.62828	5	78	1
0	0	0	4.09868	5	78	1
2	1	1	4.19298	5	78	1
0	0	0	4.11753	5	78	1
3	1	1	3.996	5	78	1
0	0	0	4.25694	5	78	1
0	0	0	4.63458	5	78	1
0	0	0	4.13441	5	78	1
2	1	1	4.91633	5	78	1
4	2	2	5.08711	5	78	1
6	3	2	4.0932	5	78	1
0	0	0	3.24617	5	78	1
0	0	0	4.01885	5	78	1
2	1	1	3.29697	5	78	1
0	0	0	4.1327	5	78	1
0	0	0	3.80076	5	78	1
0	0	0	4.89511	1	156	1
2	1	1	4.93065	1	156	1
0	0	0	4.12216	1	156	1
2	1	1	2.45176	1	156	1
2	1	1	4.65452	1	156	1
2	1	1	4.15232	1	156	1
4	2	2	4.12575	1	156	1
0	0	0	4.01871	1	156	1
0	0	0	4.71307	1	156	1
0	0	0	3.88257	1	156	1
0	0	0	3.66475	1	156	1
0	0	0	3.86925	1	156	1
0	0	0	3.95134	1	156	1
2	1	1	3.35031	1	156	1
2	1	1	3.33246	1	156	1
0	0	0	3.97716	2	156	1
0	0	0	4.72663	2	156	1
0	0	0	5.07937	2	156	1
4	2	1	4.01661	2	156	1
0	0	0	4.0574	2	156	1
0	0	0	4.11593	2	156	1
0	0	0	4.05774	2	156	1
0	0	0	3.95215	2	156	1
0	0	0	4.31364	2	156	1
0	0	0	4.21629	2	156	1
0	0	0	5.04823	2	156	1
0	0	0	4.82897	2	156	1
2	1	1	4.7927	2	156	1
0	0	0	4.11448	2	156	1
2	1	1	4.04161	2	156	1
3	1	1	4.08807	3	156	1
4	2	1	4.63516	3	156	1
0	0	0	4.82775	3	156	1
6	3	3	4.80272	3	156	1
0	0	0	4.91602	3	156	1
0	0	0	4.27809	3	156	1
0	0	0	4.89682	3	156	1
0	0	0	4.80561	3	156	1
2	1	1	4.10614	3	156	1
5	2	1	4.21356	3	156	1
0	0	0	4.91426	3	156	1
0	0	0	4.8729	3	156	1
0	0	0	3.98541	3	156	1
0	0	0	4.24636	3	156	1
0	0	0	4.10283	3	156	1
2	1	1	3.83389	3	156	1
10	5	5	4.76434	4	156	1
2	1	1	4.68984	4	156	1
6	3	1	4.15223	4	156	1
0	0	0	5.03424	4	156	1
0	0	0	4.95034	4	156	1
0	0	0	5.02928	4	156	1
2	1	1	5.03467	4	156	1
2	1	1	4.01897	4	156	1
0	0	0	4.17734	4	156	1
0	0	0	3.94389	4	156	1
4	2	2	3.92966	4	156	1
0	0	0	5.05895	4	156	1
0	0	0	4.13685	4	156	1
0	0	0	3.96855	4	156	1
0	0	0	4.89231	4	156	1
5	2	2	4.74796	1	312	1
52	23	9	4.52739	1	312	1
10	5	4	3.56458	1	312	1
15	7	3	3.85527	1	312	1
27	12	4	4.65181	1	312	1
31	14	4	4.36214	1	312	1
3	1	1	3.08187	1	312	1
40	19	5	3.80258	1	312	1
0	0	0	4.61457	1	312	1
17	8	4	3.99983	1	312	1
24	12	5	3.923	1	312	1
51	23	8	3.14507	1	312	1
2	1	1	4.82715	1	312	1
0	0	0	4.05526	1	312	1
27	11	7	3.94469	1	312	1
37	17	11	3.84551	1	312	1
0	0	0	4.52381	1	312	1
20	9	7	4.66714	2	312	1
0	0	0	3.79634	2	312	1
10	5	2	4.53046	2	312	1
5	2	2	4.42842	2	312	1
0	0	0	4.46967	2	312	1
20	9	5	4.09625	2	312	1
14	6	5	4.1992	2	312	1
65	30	6	4.74993	2	312	1
0	0	0	4.31442	2	312	1
13	6	2	4.64367	2	312	1
108	50	3	4.45252	2	312	1
6	3	2	4.04137	2	312	1
21	10	3	5.03102	2	312	1
29	14	8	2.89758	2	312	1
38	16	10	3.99019	2	312	1
20	9	4	3.67289	2	312	1
25	11	3	4.84305	2	312	1
19	9	5	3.88206	3	312	1
21	9	6	3.88679	3	312	1
25	12	6	3.77253	3	312	1
0	0	0	3.94354	3	312	1
91	42	7	4.67562	3	312	1
61	26	5	3.97833	3	312	1
49	20	6	4.62471	3	312	1
42	19	5	4.57125	3	312	1
5	2	2	4.73633	3	312	1
2	1	1	4.55135	3	312	1
28	11	6	3.96432	3	312	1
47	21	5	4.47067	3	312	1
30	13	9	3.83839	3	312	1
2	1	1	3.9949	3	312	1
29	12	6	3.87562	3	312	1
45	21	3	4.88022	3	312	1
44	19	3	3.73683	3	312	1
13	6	5	3.45951	4	312	1
7	3	2	4.08618	4	312	1
16	8	3	4.40314	4	312	1
42	19	7	3.56333	4	312	1
4	2	1	3.93134	4	312	1
38	17	9	3.7936	4	312	1
4	2	2	4.66734	4	312	1
149	62	12	4.64681	4	312	1
4	2	1	3.67605	4	312	1
2	1	1	4.54551	4	312	1
23	10	6	3.93205	4	312	1
28	12	4	4.63324	4	312	1
2	1	1	3.73636	4	312	1
24	9	1	3.86775	4	312	1
60	26	2	3.88858	4	312	1
2	1	1	4.55206	4	312	1
52	23	6	3.96154	4	312	1
211	93	20	3.07766	1	625	1
14	7	6	3.67075	1	625	1
41	18	7	4.20985	1	625	1
91	39	4	3.88878	1	625	1
58	26	11	3.76039	1	625	1
6	3	2	4.72174	1	625	1
33	14	9	3.7385	1	625	1
80	36	12	4.59431	1	625	1
82	33	7	4.50794	1	625	1
15	7	7	3.8115	1	625	1
10	5	1	3.98168	1	625	1
77	34	13	4.59944	1	625	1
119	54	10	4.12774	1	625	1
4	2	2	2.89518	1	625	1
38	18	11	3.79351	1	625	1
201	85	10	4.07211	1	625	1
10	5	5	4.01542	1	625	1
65	28	9	3.71764	2	625	1
106	44	8	3.84142	2	625	1
38	18	2	4.57776	2	625	1
32	15	6	3.80176	2	625	1
36	17	17	4.48032	2	625	1
47	21	4	4.03801	2	625	1
85	38	9	3.88374	2	625	1
47	21	11	3.51777	2	625	1
137	57	6	4.66875	2	625	1
86	38	8	3.65983	2	625	1
13	6	6	4.49981	2	625	1
35	17	3	4.85432	2	625	1
95	41	15	3.76469	2	625	1
56	25	8	3.97221	2	625	1
28	12	4	3.96311	2	625	1
19	9	4	3.05793	2	625	1
0	0	0	3.22442	3	625	1
153	67	12	4.78194	3	625	1
54	23	5	3.8448	3	625	1
0	0	0	4.6905	3	625	1
0	0	0	4.02174	3	625	1
0	0	0	3.01214	3	625	1
12	6	2	4.5839	3	625	1
20	9	5	4.08677	3	625	1
10	5	5	3.1223	3	625	1
76	33	5	3.89326	3	625	1
0	0	0	4.19929	3	625	1
59	25	8	2.82174	3	625	1
52	20	8	2.83811	3	625	1
2	1	1	4.69257	3	625	1
18	9	3	4.02407	3	625	1
164	73	9	4.10792	3	625	1
129	52	7	4.08335	3	625	1
50	23	8	3.06122	3	625	1
0	0	0	3.10629	3	625	1
4	2	2	3.46906	4	625	1
0	0	0	4.09867	4	625	1
28	13	4	3.95363	4	625	1
46	22	6	4.65505	4	625	1
4	2	2	2.08493	4	625	1
222	95	13	3.65143	4	625	1
28	12	4	4.54933	4	625	1
136	54	14	3.62011	4	625	1
64	28	4	3.95038	4	625	1
65	30	6	4.41133	4	625	1
0	0	0	3.25247	4	625	1
118	46	5	4.10092	4	625	1
68	29	10	4.1421	4	625	1
91	40	16	2.22408	4	625	1
4	2	1	4.7449	4	625	1
8	4	3	3.86022	4	625	1
81	40	12	4.08601	4	625	1
77	36	6	4.19158	4	625	1
24	11	2	3.99722	4	625	1
27	12	6	3.75269	1	1250	1
0	0	0	3.75303	1	1250	1
11	4	1	3.09836	1	1250	1
53	24	11	2.79304	1	1250	1
48	20	4	3.24653	1	1250	1
80	33	9	3.77193	1	1250	1
50	22	5	3.83206	1	1250	1
90	39	11	3.30843	1	1250	1
74	32	3	3.95468	1	1250	1
61	27	26	3.69936	1	1250	1
27	13	7	4.08112	1	1250	1
4	2	2	3.81373	1	1250	1
0	0	0	3.92551	1	1250	1
7	3	3	3.88554	1	1250	1
85	38	4	3.82964	1	1250	1
86	36	6	3.21429	1	1250	1
132	61	9	3.15424	1	1250	1
0	0	0	4.7193	1	1250	1
93	41	10	3.19158	2	1250	1
2	1	1	4.7324	2	1250	1
89	39	7	3.89392	2	1250	1
18	7	4	3.83263	2	1250	1
74	31	12	3.88115	2	1250	1
236	106	13	3.91322	2	1250	1
374	165	21	4.92756	2	1250	1
15	7	4	4.08039	2	1250	1
24	11	7	3.93737	2	1250	1
0	0	0	3.29006	2	1250	1
158	71	8	4.02828	2	1250	1
6	3	2	3.63222	2	1250	1
56	26	5	3.19176	2	1250	1
33	14	4	3.1907	2	1250	1
48	23	21	3.00714	2	1250	1
76	33	7	3.91729	2	1250	1
131	58	17	3.23118	2	1250	1
78	35	11	3.18333	2	1250	1
82	35	31	4.76198	3	1250	1
147	68	5	3.57845	3	1250	1
0	0	0	4.58239	3	1250	1
15	7	2	3.59743	3	1250	1
123	53	41	4.61951	3	1250	1
65	29	8	3.64379	3	1250	1
99	42	10	4.01417	3	1250	1
90	43	8	3.70104	3	1250	1
0	0	0	3.86694	3	1250	1
200	88	10	2.96819	3	1250	1
106	52	8	4.00542	3	1250	1
41	17	5	3.9269	3	1250	1
35	15	3	2.0799	3	1250	1
0	0	0	3.86419	3	1250	1
32	16	6	3.14317	3	1250	1
81	37	13	4.64244	3	1250	1
73	34	7	4.85314	3	1250	1
458	197	20	4.79021	3	1250	1
77	34	7	3.81087	4	1250	1
92	42	12	3.93209	4	1250	1
168	66	9	4.61152	4	1250	1
194	79	8	3.89509	4	1250	1
43	19	6	3.77343	4	1250	1
93	41	29	3.80826	4	1250	1
157	69	12	3.88423	4	1250	1
10	5	3	3.68385	4	1250	1
33	15	3	4.06672	4	1250	1
114	52	9	3.8693	4	1250	1
28	14	7	3.74587	4	1250	1
0	0	0	1.84901	4	1250	1
61	25	9	2.96152	4	1250	1
63	25	3	3.9955	4	1250	1
10	5	3	3.10993	4	1250	1
46	20	18	3.6994	4	1250	1
123	53	12	1.94566	4	1250	1
105	44	8	3.30686	4	1250	1
0	0	0	3.04532	4	1250	1
169	69	13	3.82283	4	1250	1
96	44	13	3.86695	4	1250	1
20	8	5	3.03004	1	2500	1
6	2	2	3.73211	1	2500	1
89	43	7	3.40698	1	2500	1
62	26	7	4.75248	1	2500	1
8	4	1	4.45421	1	2500	1
4	2	2	4.71449	1	2500	1
12	6	4	3.70781	1	2500	1
89	39	12	3.77159	1	2500	1
76	31	8	4.02902	1	2500	1
48	20	5	3.67465	1	2500	1
229	98	15	3.92378	1	2500	1
0	0	0	4.02838	1	2500	1
0	0	0	3.29768	1	2500	1
15	7	6	4.41186	1	2500	1
0	0	0	4.48	1	2500	1
4	2	2	2.95755	2	2500	1
18	9	4	3.31777	2	2500	1
74	32	11	3.1533	2	2500	1
0	0	0	4.73651	2	2500	1
0	0	0	3.82475	2	2500	1
54	24	13	4.70369	2	2500	1
45	22	6	3.91764	2	2500	1
4	2	2	4.70791	2	2500	1
128	53	9	4.04326	2	2500	1
19	8	5	3.53187	2	2500	1
4	2	2	3.79788	2	2500	1
59	28	12	3.84115	2	2500	1
6	2	1	4.63541	2	2500	1
8	4	2	2.76332	2	2500	1
49	21	7	3.97767	1	5000	1
15	6	1	3.99099	1	5000	1
29	14	3	3.96918	1	5000	1
84	37	4	4.64392	1	5000	1
8	4	4	3.80434	1	5000	1
0	0	0	3.87549	1	5000	1
48	21	4	4.81279	1	5000	1
75	35	4	3.80173	1	5000	1
29	12	2	3.92994	1	5000	1
18	8	4	3.89885	1	5000	1
64	26	6	4.07148	1	5000	1
2	1	1	3.87973	1	5000	1
36	15	4	3.86441	1	5000	1
59	25	7	4.58607	1	5000	1
59	26	4	3.94663	1	5000	1
14	6	2	4.16154	1	5000	1
71	32	10	3.17047	1	5000	1
92	41	5	3.63698	2	5000	1
91	42	12	3.69094	2	5000	1
21	10	1	3.67172	2	5000	1
0	0	0	3.83457	2	5000	1
8	4	1	4.81641	2	5000	1
102	44	15	3.8654	2	5000	1
37	17	6	3.79451	2	5000	1
21	9	1	4.00734	2	5000	1
18	9	2	4.73717	2	5000	1
34	16	7	4.92394	2	5000	1
66	29	5	4.45269	2	5000	1
2	1	1	3.88194	2	5000	1
69	32	8	3.83161	2	5000	1
0	0	0	3.95328	2	5000	1
15	7	3	2.94442	2	5000	1
113	44	5	4.01118	2	5000	1
193	86	9	4.51755	2	5000	1
0	0	0	4.39622	3	5000	1
67	30	7	4.76429	3	5000	1
6	3	2	3.80967	3	5000	1
41	18	3	3.79832	3	5000	1
32	14	5	3.86313	3	5000	1
95	42	3	3.75411	3	5000	1
4	2	2	3.91598	3	5000	1
83	34	9	3.80441	3	5000	1
101	44	3	4.51945	3	5000	1
87	40	8	3.70911	3	5000	1
56	26	6	3.84938	3	5000	1
73	35	9	4.76714	3	5000	1
2	1	1	4.43989	3	5000	1
7	3	2	3.07327	3	5000	1
37	17	5	4.78124	3	5000	1
22	10	3	4.00746	3	5000	1
0	0	0	4.71045	3	5000	1
2	1	1	4.68532	4	5000	1
4	2	2	4.57912	4	5000	1
99	47	13	3.89318	4	5000	1
91	42	5	2.93433	4	5000	1
0	0	0	4.05347	4	5000	1
326	148	16	4.16204	4	5000	1
47	19	4	4.76205	4	5000	1
2	1	1	3.95983	4	5000	1
49	22	5	3.99607	4	5000	1
72	30	10	4.02727	4	5000	1
0	0	0	4.02764	4	5000	1
2	1	1	4.74509	4	5000	1
9	4	3	3.19196	4	5000	1
3	1	1	4.79121	4	5000	1
0	0	0	4.00408	4	5000	1
0	0	0	3.55128	4	5000	1
3	1	1	3.20577	4	5000	1
0	0	0	3.31224	1	0	2
2	1	1	4.34537	1	0	2
4	2	2	4.63	1	0	2
0	0	0	3.82378	1	0	2
2	1	1	2.71035	1	0	2
2	1	1	3.4935	1	0	2
0	0	0	3.37897	1	0	2
0	0	0	4.28143	1	0	2
4	2	2	3.96327	1	0	2
0	0	0	3.25464	1	0	2
0	0	0	3.73846	1	0	2
0	0	0	3.72384	1	0	2
2	1	1	4.486	1	0	2
2	1	1	3.3163	1	0	2
0	0	0	3.18357	2	0	2
0	0	0	3.75509	2	0	2
0	0	0	3.81519	2	0	2
0	0	0	3.76568	2	0	2
2	1	1	3.82731	2	0	2
0	0	0	4.48961	2	0	2
0	0	0	4.73028	2	0	2
0	0	0	4.40639	2	0	2
0	0	0	4.603	2	0	2
2	1	1	3.79497	2	0	2
0	0	0	3.67548	2	0	2
2	1	1	3.77291	2	0	2
0	0	0	2.32482	2	0	2
0	0	0	3.15373	2	0	2
0	0	0	3.7762	2	0	2
0	0	0	3.32311	2	0	2
0	0	0	3.81852	3	0	2
4	2	2	4.76138	3	0	2
0	0	0	4.01889	3	0	2
2	1	1	4.9104	3	0	2
0	0	0	3.70293	3	0	2
0	0	0	4.1125	3	0	2
0	0	0	3.99354	3	0	2
0	0	0	3.8712	3	0	2
2	1	1	3.01898	3	0	2
4	2	2	2.71389	3	0	2
0	0	0	4.20648	3	0	2
0	0	0	3.71678	3	0	2
0	0	0	2.46083	3	0	2
0	0	0	4.82357	3	0	2
0	0	0	4.09577	3	0	2
2	1	1	3.89892	4	0	2
0	0	0	4.01434	4	0	2
12	6	4	4.66447	4	0	2
2	1	1	3.79227	4	0	2
2	1	1	3.84192	4	0	2
0	0	0	4.58817	4	0	2
0	0	0	3.16882	4	0	2
0	0	0	4.51784	4	0	2
0	0	0	3.67335	4	0	2
0	0	0	4.66903	4	0	2
0	0	0	3.79819	4	0	2
0	0	0	3.41895	4	0	2
0	0	0	3.79138	4	0	2
0	0	0	4.68443	4	0	2
0	0	0	3.71558	4	0	2
0	0	0	3.62459	1	312	2
2	1	1	3.167	1	312	2
0	0	0	3.48407	1	312	2
2	1	1	2.95916	1	312	2
0	0	0	3.32787	1	312	2
0	0	0	4.64082	1	312	2
0	0	0	3.98394	1	312	2
0	0	0	4.02841	1	312	2
5	2	2	4.66345	1	312	2
0	0	0	4.09775	1	312	2
2	1	1	4.1311	1	312	2
0	0	0	3.7593	1	312	2
0	0	0	3.32167	1	312	2
0	0	0	3.61039	1	312	2
0	0	0	3.90232	1	312	2
0	0	0	3.76575	1	312	2
2	1	1	2.94784	2	312	2
0	0	0	3.80931	2	312	2
5	2	2	4.09703	2	312	2
0	0	0	3.95199	2	312	2
0	0	0	4.69782	2	312	2
2	1	1	4.49183	2	312	2
0	0	0	4.58456	2	312	2
0	0	0	4.52471	2	312	2
0	0	0	3.88826	2	312	2
0	0	0	3.84884	2	312	2
2	1	1	3.60079	2	312	2
0	0	0	3.66644	2	312	2
0	0	0	4.50946	3	312	2
0	0	0	3.2671	3	312	2
0	0	0	3.18381	3	312	2
0	0	0	4.15089	3	312	2
0	0	0	3.76004	3	312	2
0	0	0	4.07629	3	312	2
2	1	1	3.9473	3	312	2
0	0	0	4.37541	3	312	2
2	1	1	3.09222	3	312	2
0	0	0	2.59191	3	312	2
2	1	1	3.9708	3	312	2
5	2	1	3.98085	3	312	2
2	1	1	3.69119	3	312	2
0	0	0	3.72428	4	312	2
0	0	0	3.91085	4	312	2
0	0	0	4.29934	4	312	2
0	0	0	3.81083	4	312	2
0	0	0	3.65715	4	312	2
0	0	0	3.93428	4	312	2
0	0	0	4.56676	4	312	2
0	0	0	4.34703	4	312	2
0	0	0	3.35161	4	312	2
6	2	1	3.95768	4	312	2
0	0	0	3.30844	4	312	2
0	0	0	3.18523	4	312	2
0	0	0	3.64853	4	312	2
0	0	0	2.84537	4	312	2
0	0	0	4.24221	4	312	2
0	0	0	3.73141	4	312	2
0	0	0	3.98344	1	625	2
0	0	0	4.70011	1	625	2
2	1	1	4.15928	1	625	2
0	0	0	3.96756	1	625	2
2	1	1	4.26568	1	625	2
0	0	0	3.91681	1	625	2
0	0	0	3.74982	1	625	2
2	1	1	3.64639	1	625	2
0	0	0	4.58036	1	625	2
0	0	0	3.72185	1	625	2
2	1	1	4.20998	1	625	2
0	0	0	3.54985	1	625	2
0	0	0	4.50588	1	625	2
26	12	3	4.34156	1	625	2
0	0	0	3.42921	1	625	2
4	2	1	3.49339	2	625	2
2	1	1	4.29142	2	625	2
0	0	0	4.73246	2	625	2
0	0	0	3.40457	2	625	2
0	0	0	3.81768	2	625	2
0	0	0	4.39286	2	625	2
0	0	0	4.31988	2	625	2
0	0	0	3.23623	2	625	2
0	0	0	4.47081	2	625	2
0	0	0	4.7009	2	625	2
0	0	0	3.14896	2	625	2
0	0	0	3.29825	2	625	2
0	0	0	4.47653	2	625	2
2	1	1	3.4414	2	625	2
0	0	0	4.3518	2	625	2
0	0	0	4.35066	2	625	2
0	0	0	3.46714	3	625	2
0	0	0	4.30548	3	625	2
0	0	0	3.29877	3	625	2
0	0	0	3.4253	3	625	2
0	0	0	3.77465	3	625	2
0	0	0	3.46466	3	625	2
0	0	0	3.96573	3	625	2
0	0	0	3.20097	3	625	2
8	4	3	4.71809	3	625	2
0	0	0	3.6851	3	625	2
0	0	0	3.04606	3	625	2
0	0	0	3.55312	3	625	2
0	0	0	3.64419	3	625	2
0	0	0	3.19713	3	625	2
0	0	0	4.22798	3	625	2
2	1	1	4.10191	4	625	2
0	0	0	3.57802	4	625	2
0	0	0	3.29565	4	625	2
0	0	0	3.67198	4	625	2
0	0	0	3.82435	4	625	2
11	5	1	3.7175	4	625	2
0	0	0	3.8919	4	625	2
0	0	0	3.09812	4	625	2
0	0	0	3.55634	4	625	2
0	0	0	3.61204	4	625	2
0	0	0	3.29318	4	625	2
0	0	0	3.6687	4	625	2
0	0	0	3.62873	4	625	2
0	0	0	3.56591	4	625	2
0	0	0	4.19642	1	1250	2
2	1	1	3.63916	1	1250	2
0	0	0	3.24969	1	1250	2
0	0	0	3.90759	1	1250	2
0	0	0	4.29972	1	1250	2
5	2	2	4.52724	1	1250	2
3	1	1	4.66047	1	1250	2
0	0	0	4.49623	1	1250	2
0	0	0	3.63399	1	1250	2
0	0	0	3.83869	1	1250	2
0	0	0	3.66373	1	1250	2
0	0	0	3.53857	1	1250	2
4	2	2	4.45929	1	1250	2
4	2	1	3.70719	1	1250	2
0	0	0	4.15462	1	1250	2
2	1	1	4.68193	2	1250	2
0	0	0	3.90214	2	1250	2
13	6	1	4.34773	2	1250	2
4	2	2	3.73181	2	1250	2
4	2	1	3.83071	2	1250	2
2	1	1	3.80138	2	1250	2
0	0	0	3.93556	2	1250	2
0	0	0	4.68587	2	1250	2
0	0	0	4.55117	2	1250	2
0	0	0	4.05045	2	1250	2
4	2	1	3.84632	2	1250	2
2	1	1	3.55497	2	1250	2
4	2	1	3.19485	3	1250	2
2	1	1	3.85507	3	1250	2
0	0	0	4.19658	3	1250	2
0	0	0	4.47445	3	1250	2
17	8	6	3.95575	3	1250	2
13	6	2	4.76922	3	1250	2
0	0	0	4.46584	3	1250	2
0	0	0	4.43433	3	1250	2
0	0	0	4.53906	3	1250	2
0	0	0	3.27246	3	1250	2
0	0	0	4.58523	3	1250	2
2	1	1	2.75364	3	1250	2
0	0	0	4.48337	3	1250	2
0	0	0	4.40051	4	1250	2
2	1	1	3.67152	4	1250	2
0	0	0	3.78924	4	1250	2
0	0	0	3.80214	4	1250	2
0	0	0	4.0427	4	1250	2
2	1	1	4.26784	4	1250	2
0	0	0	4.33488	4	1250	2
5	2	2	3.88207	4	1250	2
0	0	0	4.33972	4	1250	2
2	1	1	3.41865	4	1250	2
9	4	4	4.53652	1	2500	2
2	1	1	3.92063	1	2500	2
21	9	1	3.66438	1	2500	2
2	1	1	3.75343	1	2500	2
5	2	1	3.27765	1	2500	2
37	17	4	4.42075	1	2500	2
17	6	3	3.75835	1	2500	2
0	0	0	3.34983	1	2500	2
8	3	1	3.434	1	2500	2
4	2	2	3.85957	1	2500	2
0	0	0	4.21828	1	2500	2
2	1	1	3.9768	1	2500	2
2	1	1	2.55053	1	2500	2
3	1	1	3.43208	1	2500	2
0	0	0	2.88731	2	2500	2
0	0	0	3.6284	2	2500	2
13	6	2	3.73864	2	2500	2
0	0	0	4.06834	2	2500	2
0	0	0	4.74058	2	2500	2
0	0	0	3.97405	2	2500	2
0	0	0	3.01949	2	2500	2
0	0	0	3.84498	2	2500	2
0	0	0	3.7033	2	2500	2
0	0	0	3.96517	2	2500	2
2	1	1	3.79604	2	2500	2
0	0	0	3.87436	2	2500	2
0	0	0	3.58851	2	2500	2
0	0	0	3.83021	2	2500	2
0	0	0	4.5214	3	2500	2
0	0	0	4.64251	3	2500	2
0	0	0	3.00703	3	2500	2
0	0	0	3.63086	3	2500	2
4	2	1	3.48212	3	2500	2
4	2	2	4.02085	3	2500	2
0	0	0	3.59481	3	2500	2
0	0	0	3.64269	3	2500	2
0	0	0	4.02877	3	2500	2
0	0	0	4.41029	3	2500	2
2	1	1	3.13634	3	2500	2
0	0	0	3.86758	3	2500	2
0	0	0	3.32528	3	2500	2
2	1	1	3.88759	3	2500	2
0	0	0	3.96433	3	2500	2
2	1	1	3.94466	4	2500	2
4	2	1	3.92541	4	2500	2
23	10	4	3.5031	4	2500	2
2	1	1	3.73532	4	2500	2
3	1	1	3.89583	4	2500	2
4	2	2	4.22824	4	2500	2
4	2	2	4.00253	4	2500	2
4	2	2	2.8308	4	2500	2
19	9	5	3.65645	4	2500	2
26	12	2	3.77205	4	2500	2
16	6	1	3.3376	4	2500	2
0	0	0	2.887	4	2500	2
2	1	1	2.96428	4	2500	2
11	5	2	2.81058	4	2500	2
0	0	0	4.28797	4	2500	2
9	4	4	3.55377	1	5000	2
29	11	6	3.59875	1	5000	2
6	3	3	3.53613	1	5000	2
19	9	4	3.87033	1	5000	2
0	0	0	4.58431	1	5000	2
55	25	9	4.37168	1	5000	2
2	1	1	3.58347	1	5000	2
4	2	1	4.31772	1	5000	2
0	0	0	3.68751	1	5000	2
4	2	2	3.46264	1	5000	2
23	11	5	3.32107	1	5000	2
18	9	6	3.4249	1	5000	2
2	1	1	4.6045	2	5000	2
74	33	6	4.21527	2	5000	2
111	47	7	4.68109	2	5000	2
14	6	3	3.53263	2	5000	2
10	5	5	4.09106	2	5000	2
18	8	5	4.70586	2	5000	2
5	2	1	3.83276	2	5000	2
24	11	3	3.51149	2	5000	2
25	11	2	4.62525	2	5000	2
4	2	2	2.73757	2	5000	2
4	2	2	4.47686	2	5000	2
15	7	5	3.03125	2	5000	2
4	2	2	3.75674	2	5000	2
2	1	1	3.29212	3	5000	2
5	2	2	4.16483	3	5000	2
6	3	3	4.51797	3	5000	2
4	2	1	4.38588	3	5000	2
8	4	3	4.05009	3	5000	2
2	1	1	4.12014	3	5000	2
15	7	1	3.52171	3	5000	2
2	1	1	4.66597	3	5000	2
4	2	1	4.17248	3	5000	2
0	0	0	3.90467	3	5000	2
0	0	0	4.02774	3	5000	2
0	0	0	3.63972	3	5000	2
33	16	3	4.6327	3	5000	2
0	0	0	4.29408	3	5000	2
8	4	1	4.53501	3	5000	2
0	0	0	4.73791	4	5000	2
2	1	1	4.7921	4	5000	2
2	1	1	4.49429	4	5000	2
20	10	6	4.1731	4	5000	2
2	1	1	4.46804	4	5000	2
8	4	3	4.43385	4	5000	2
0	0	0	3.79042	4	5000	2
0	0	0	3.47971	4	5000	2
0	0	0	4.38632	4	5000	2
0	0	0	4.39941	4	5000	2
2	1	1	3.68782	4	5000	2
0	0	0	3.25352	4	5000	2
0	0	0	4.01249	4	5000	2
2	1	1	3.52345	4	5000	2
2	1	1	4.61625	4	5000	2
2	1	1	3.63034	4	5000	2
31	14	8	3.22244	1	10000	2
2	1	1	4.25228	1	10000	2
19	8	6	4.7223	1	10000	2
55	24	10	3.85147	1	10000	2
95	42	15	4.59681	1	10000	2
148	67	17	4.34337	1	10000	2
58	27	11	4.7576	1	10000	2
42	19	9	3.45059	1	10000	2
57	25	10	3.77721	1	10000	2
33	14	5	3.68658	1	10000	2
44	21	8	3.56195	1	10000	2
0	0	0	3.5451	1	10000	2
68	29	11	3.70289	1	10000	2
37	18	6	3.81989	1	10000	2
10	5	2	3.54624	1	10000	2
4	2	2	3.81678	1	10000	2
6	3	2	3.54429	2	10000	2
4	2	1	3.45459	2	10000	2
0	0	0	4.76005	2	10000	2
0	0	0	4.50271	2	10000	2
2	1	1	3.99536	2	10000	2
4	2	2	2.80554	2	10000	2
6	3	2	3.12231	2	10000	2
2	1	1	4.26381	2	10000	2
5	2	1	4.51878	3	10000	2
33	15	5	3.39081	3	10000	2
0	0	0	3.36092	3	10000	2
2	1	1	3.5883	3	10000	2
2	1	1	3.77116	3	10000	2
57	26	9	4.18965	3	10000	2
57	25	7	3.82528	3	10000	2
2	1	1	3.94657	3	10000	2
21	8	5	3.71013	3	10000	2
21	9	3	3.98518	3	10000	2
42	19	6	4.15649	3	10000	2
28	12	2	3.96827	3	10000	2
2	1	1	3.83278	3	10000	2
2	1	1	3.30769	3	10000	2
21	10	6	4.86953	3	10000	2
2	1	1	3.05056	4	10000	2
45	19	4	3.23587	4	10000	2
32	15	4	2.36258	4	10000	2
11	5	2	2.82298	4	10000	2
40	16	4	3.63528	4	10000	2
12	5	4	4.13735	4	10000	2
14	7	3	2.04087	4	10000	2
12	6	2	2.89871	4	10000	2
55	24	6	3.75787	4	10000	2
29	14	2	2.94594	4	10000	2
0	0	0	2.77528	4	10000	2
2	1	1	3.01442	4	10000	2
4	2	1	3.63659	4	10000	2
4	2	2	3.49885	4	10000	2
7	3	3	3.60301	4	10000	2
0	0	0	3.15402	1	0	3
0	0	0	3.98968	1	0	3
4	2	2	4.01256	1	0	3
0	0	0	4.90006	1	0	3
5	2	1	4.60414	1	0	3
2	1	1	3.81692	1	0	3
0	0	0	4.80002	1	0	3
0	0	0	5.14685	1	0	3
0	0	0	5.0516	1	0	3
0	0	0	4.34305	1	0	3
0	0	0	3.95878	1	0	3
0	0	0	3.93358	1	0	3
9	4	3	4.97833	1	0	3
0	0	0	5.05568	1	0	3
0	0	0	3.92418	1	0	3
0	0	0	4.09715	2	0	3
0	0	0	1.21381	2	0	3
0	0	0	4.15758	2	0	3
0	0	0	4.03222	2	0	3
0	0	0	4.08295	2	0	3
0	0	0	3.2676	2	0	3
2	1	1	5.09351	2	0	3
9	4	3	4.15426	2	0	3
2	1	1	3.85962	2	0	3
0	0	0	3.20842	2	0	3
0	0	0	2.36426	2	0	3
0	0	0	4.11058	2	0	3
0	0	0	4.08621	2	0	3
2	1	1	3.98069	2	0	3
0	0	0	4.76922	2	0	3
0	0	0	4.11535	2	0	3
2	1	1	4.13032	2	0	3
0	0	0	4.08265	2	0	3
4	2	2	3.97435	3	0	3
2	1	1	3.28801	3	0	3
0	0	0	4.98063	3	0	3
58	26	17	4.99836	3	0	3
0	0	0	4.64658	3	0	3
0	0	0	4.17129	3	0	3
2	1	1	4.99773	3	0	3
0	0	0	4.71088	3	0	3
0	0	0	4.0477	3	0	3
2	1	1	3.86167	3	0	3
2	1	1	4.00771	3	0	3
0	0	0	4.15493	3	0	3
2	1	1	3.25682	3	0	3
0	0	0	4.14488	3	0	3
0	0	0	4.02276	3	0	3
2	1	1	3.15651	3	0	3
0	0	0	3.0174	3	0	3
4	2	1	4.03216	3	0	3
0	0	0	3.11729	4	0	3
2	1	1	3.99281	4	0	3
0	0	0	3.25605	4	0	3
5	2	2	4.94096	4	0	3
0	0	0	3.29574	4	0	3
0	0	0	2.22486	4	0	3
2	1	1	3.98462	4	0	3
0	0	0	3.89146	4	0	3
30	14	11	4.97434	4	0	3
2	1	1	4.88444	4	0	3
0	0	0	3.81933	4	0	3
0	0	0	4.81529	4	0	3
0	0	0	4.78118	4	0	3
0	0	0	4.61	4	0	3
0	0	0	4.9694	4	0	3
0	0	0	5.10087	4	0	3
0	0	0	3.96052	4	0	3
5	2	2	4.16745	4	0	3
0	0	0	3.05958	1	312	3
0	0	0	3.82217	1	312	3
0	0	0	3.90396	1	312	3
0	0	0	4.03533	1	312	3
0	0	0	3.8326	1	312	3
0	0	0	3.15183	1	312	3
26	13	11	4.09291	1	312	3
0	0	0	4.62825	1	312	3
0	0	0	3.01012	1	312	3
0	0	0	3.96838	1	312	3
3	1	1	3.07788	1	312	3
6	3	3	3.80672	1	312	3
2	1	1	3.82272	1	312	3
0	0	0	3.92327	1	312	3
6	3	2	4.76585	1	312	3
0	0	0	4.86214	1	312	3
0	0	0	3.77605	2	312	3
0	0	0	4.71966	2	312	3
0	0	0	4.06048	2	312	3
2	1	1	4.81067	2	312	3
0	0	0	4.86388	2	312	3
0	0	0	3.96254	2	312	3
2	1	1	4.06071	2	312	3
0	0	0	3.94741	2	312	3
2	1	1	3.87419	2	312	3
0	0	0	4.56074	2	312	3
0	0	0	3.82286	2	312	3
26	12	9	4.56623	2	312	3
0	0	0	4.68844	2	312	3
3	1	1	3.94299	2	312	3
0	0	0	3.97178	2	312	3
0	0	0	4.12495	2	312	3
0	0	0	4.0938	2	312	3
0	0	0	3.12944	3	312	3
0	0	0	4.61182	3	312	3
2	1	1	4.74429	3	312	3
2	1	1	3.69387	3	312	3
2	1	1	3.96602	3	312	3
2	1	1	3.96092	3	312	3
0	0	0	3.04842	3	312	3
0	0	0	3.57658	3	312	3
0	0	0	4.59809	3	312	3
0	0	0	1.23666	3	312	3
0	0	0	3.8494	3	312	3
0	0	0	4.14181	3	312	3
10	5	5	4.00422	3	312	3
0	0	0	3.66294	3	312	3
2	1	1	4.02357	3	312	3
0	0	0	3.9676	3	312	3
2	1	1	3.64458	3	312	3
0	0	0	3.02128	4	312	3
2	1	1	3.92264	4	312	3
2	1	1	3.99849	4	312	3
2	1	1	3.96488	4	312	3
0	0	0	4.60548	4	312	3
0	0	0	3.69878	4	312	3
0	0	0	3.75975	4	312	3
2	1	1	3.96861	4	312	3
0	0	0	2.76019	4	312	3
0	0	0	3.15441	4	312	3
4	2	2	3.89975	4	312	3
4	2	2	4.95697	4	312	3
0	0	0	3.30728	4	312	3
0	0	0	4.36667	4	312	3
0	0	0	4.85225	4	312	3
0	0	0	3.79096	4	312	3
5	2	2	4.88692	1	625	3
0	0	0	3.91881	1	625	3
2	1	1	3.98453	1	625	3
0	0	0	4.06228	1	625	3
0	0	0	4.09752	1	625	3
0	0	0	4.01124	1	625	3
0	0	0	4.8586	1	625	3
4	2	2	3.75108	1	625	3
2	1	1	4.24431	1	625	3
0	0	0	4.0667	1	625	3
0	0	0	4.03104	1	625	3
0	0	0	4.7437	1	625	3
0	0	0	4.43541	1	625	3
0	0	0	4.09213	1	625	3
0	0	0	4.26161	1	625	3
0	0	0	2.10309	1	625	3
0	0	0	4.07372	1	625	3
2	1	1	4.74463	2	625	3
4	2	2	3.97382	2	625	3
2	1	1	3.87773	2	625	3
0	0	0	3.94638	2	625	3
0	0	0	4.85955	2	625	3
0	0	0	4.7511	2	625	3
0	0	0	3.98737	2	625	3
4	2	2	4.86101	2	625	3
0	0	0	5.01466	2	625	3
0	0	0	4.14432	2	625	3
0	0	0	4.91992	2	625	3
0	0	0	4.16431	2	625	3
0	0	0	4.84867	2	625	3
3	1	1	3.97119	2	625	3
0	0	0	3.92706	2	625	3
0	0	0	4.58719	2	625	3
0	0	0	4.09368	2	625	3
2	1	1	4.00137	3	625	3
0	0	0	3.17952	3	625	3
3	1	1	4.02403	3	625	3
0	0	0	4.09459	3	625	3
0	0	0	3.76923	3	625	3
2	1	1	4.18195	3	625	3
0	0	0	4.64168	3	625	3
4	2	2	3.94799	3	625	3
2	1	1	4.61164	3	625	3
8	4	3	4.19218	3	625	3
0	0	0	3.93688	3	625	3
0	0	0	4.28149	3	625	3
4	2	2	4.65113	3	625	3
0	0	0	4.036	3	625	3
0	0	0	4.17019	3	625	3
0	0	0	4.19062	3	625	3
0	0	0	4.10755	3	625	3
0	0	0	3.97055	4	625	3
0	0	0	4.07587	4	625	3
6	3	3	3.82839	4	625	3
0	0	0	4.82823	4	625	3
0	0	0	4.62452	4	625	3
0	0	0	5.07337	4	625	3
2	1	1	4.24926	4	625	3
0	0	0	4.05493	4	625	3
0	0	0	4.82147	4	625	3
6	3	2	4.88943	4	625	3
0	0	0	3.97107	4	625	3
0	0	0	4.95468	4	625	3
0	0	0	4.99263	4	625	3
0	0	0	3.73171	4	625	3
4	2	2	4.90639	4	625	3
2	1	1	3.91101	4	625	3
0	0	0	4.8858	4	625	3
0	0	0	3.87767	1	1250	3
0	0	0	3.79089	1	1250	3
0	0	0	4.04173	1	1250	3
0	0	0	4.96394	1	1250	3
9	4	1	4.14151	1	1250	3
0	0	0	4.81923	1	1250	3
0	0	0	3.95713	1	1250	3
7	3	3	4.02031	1	1250	3
0	0	0	4.63629	1	1250	3
0	0	0	3.85196	1	1250	3
0	0	0	4.75138	1	1250	3
0	0	0	3.73238	1	1250	3
0	0	0	3.85908	1	1250	3
4	1	1	2.96628	1	1250	3
0	0	0	4.01344	1	1250	3
2	1	1	3.97599	1	1250	3
0	0	0	3.2275	1	1250	3
0	0	0	3.96458	2	1250	3
0	0	0	4.77905	2	1250	3
0	0	0	2.96904	2	1250	3
0	0	0	4.00573	2	1250	3
0	0	0	4.02009	2	1250	3
0	0	0	3.9397	2	1250	3
0	0	0	3.94352	2	1250	3
0	0	0	3.09265	2	1250	3
4	2	1	3.98711	2	1250	3
0	0	0	3.76563	2	1250	3
0	0	0	4.71807	2	1250	3
0	0	0	3.86373	2	1250	3
0	0	0	3.94678	2	1250	3
2	1	1	4.70669	2	1250	3
0	0	0	4.78097	2	1250	3
2	1	1	3.93868	2	1250	3
0	0	0	4.79326	2	1250	3
0	0	0	4.71043	3	1250	3
2	1	1	4.67351	3	1250	3
0	0	0	4.94971	3	1250	3
8	4	4	4.52033	3	1250	3
2	1	1	3.74214	3	1250	3
0	0	0	4.72516	3	1250	3
0	0	0	2.86409	3	1250	3
0	0	0	4.91475	3	1250	3
0	0	0	3.94147	3	1250	3
0	0	0	2.94809	3	1250	3
0	0	0	4.00015	3	1250	3
0	0	0	4.83013	3	1250	3
0	0	0	1.53202	3	1250	3
0	0	0	4.0192	3	1250	3
0	0	0	4.17095	3	1250	3
0	0	0	2.92502	3	1250	3
0	0	0	3.68115	3	1250	3
0	0	0	3.24956	3	1250	3
0	0	0	3.96892	4	1250	3
4	2	1	3.89196	4	1250	3
0	0	0	4.01446	4	1250	3
0	0	0	4.55853	4	1250	3
5	2	2	4.79079	4	1250	3
2	1	1	3.05788	4	1250	3
0	0	0	4.58676	4	1250	3
2	1	1	3.72213	4	1250	3
0	0	0	3.80436	4	1250	3
0	0	0	4.70328	4	1250	3
0	0	0	3.66791	4	1250	3
2	1	1	3.98827	4	1250	3
0	0	0	3.87537	4	1250	3
0	0	0	3.91814	4	1250	3
0	0	0	4.46441	4	1250	3
2	1	1	3.85002	4	1250	3
0	0	0	4.80698	4	1250	3
2	1	1	4.75958	4	1250	3
2	1	1	4.17312	1	2500	3
0	0	0	4.40659	1	2500	3
0	0	0	3.99396	1	2500	3
6	3	3	4.24414	1	2500	3
4	2	2	4.20288	1	2500	3
0	0	0	3.35173	1	2500	3
6	2	1	4.0237	1	2500	3
4	2	2	4.75473	1	2500	3
0	0	0	4.08071	1	2500	3
0	0	0	4.91666	1	2500	3
0	0	0	4.25677	1	2500	3
0	0	0	3.99842	1	2500	3
0	0	0	3.94383	1	2500	3
0	0	0	3.9489	1	2500	3
0	0	0	4.08128	1	2500	3
0	0	0	4.02431	1	2500	3
0	0	0	3.7065	1	2500	3
0	0	0	4.21034	1	2500	3
0	0	0	4.78212	1	2500	3
0	0	0	3.25281	1	2500	3
2	1	1	3.1962	1	2500	3
0	0	0	4.16405	1	2500	3
0	0	0	3.29939	1	2500	3
2	1	1	3.98665	1	2500	3
0	0	0	3.27142	1	2500	3
0	0	0	4.07109	1	2500	3
0	0	0	4.20664	1	2500	3
4	2	2	4.0955	1	2500	3
0	0	0	4.85738	2	2500	3
4	2	2	4.92903	2	2500	3
4	2	2	3.21679	2	2500	3
0	0	0	3.89815	2	2500	3
4	2	2	4.71809	2	2500	3
4	2	2	5.00797	2	2500	3
2	1	1	4.92488	2	2500	3
0	0	0	4.06012	2	2500	3
0	0	0	4.15218	2	2500	3
0	0	0	4.84578	2	2500	3
6	3	2	4.23048	2	2500	3
0	0	0	5.04855	2	2500	3
0	0	0	4.99141	2	2500	3
0	0	0	3.91901	2	2500	3
0	0	0	4.03848	2	2500	3
10	4	2	4.21054	2	2500	3
0	0	0	4.04408	2	2500	3
0	0	0	4.31911	2	2500	3
2	1	1	4.94281	2	2500	3
2	1	1	3.24255	2	2500	3
4	2	2	5.14911	2	2500	3
0	0	0	4.21591	2	2500	3
0	0	0	4.10186	2	2500	3
0	0	0	4.2418	2	2500	3
0	0	0	4.90277	3	2500	3
2	1	1	3.9872	3	2500	3
5	2	1	4.0062	3	2500	3
37	17	2	4.09633	3	2500	3
4	2	2	4.93959	3	2500	3
0	0	0	4.60953	3	2500	3
0	0	0	3.92052	3	2500	3
7	3	2	4.06593	3	2500	3
2	1	1	4.03148	3	2500	3
2	1	1	4.70632	3	2500	3
0	0	0	4.63549	3	2500	3
0	0	0	4.62471	3	2500	3
2	1	1	3.84912	3	2500	3
0	0	0	4.13991	3	2500	3
2	1	1	3.68578	3	2500	3
20	9	3	4.69659	3	2500	3
0	0	0	3.86977	3	2500	3
2	1	1	4.51006	3	2500	3
2	1	1	4.19532	4	2500	3
0	0	0	3.55558	4	2500	3
2	1	1	4.1761	4	2500	3
0	0	0	5.01756	4	2500	3
0	0	0	4.07824	4	2500	3
2	1	1	4.23665	4	2500	3
0	0	0	4.15016	4	2500	3
0	0	0	3.32703	4	2500	3
0	0	0	4.1712	4	2500	3
0	0	0	4.19255	4	2500	3
5	2	2	4.17482	4	2500	3
0	0	0	4.23206	4	2500	3
0	0	0	4.07628	4	2500	3
2	1	1	4.14054	4	2500	3
0	0	0	3.7702	4	2500	3
2	1	1	4.17779	4	2500	3
2	1	1	4.18839	4	2500	3
0	0	0	2.65867	1	5000	3
2	1	1	4.10726	1	5000	3
2	1	1	5.15985	1	5000	3
2	1	1	4.02038	1	5000	3
0	0	0	4.12838	1	5000	3
0	0	0	4.14785	1	5000	3
2	1	1	4.18578	1	5000	3
2	1	1	4.82461	1	5000	3
0	0	0	4.16315	1	5000	3
0	0	0	4.15702	1	5000	3
0	0	0	4.111	1	5000	3
27	13	4	4.18286	1	5000	3
2	1	1	5.11246	1	5000	3
7	3	3	1.28572	1	5000	3
0	0	0	4.14321	1	5000	3
0	0	0	3.91422	1	5000	3
0	0	0	4.05552	1	5000	3
2	1	1	4.22157	1	5000	3
0	0	0	4.15763	1	5000	3
0	0	0	4.25946	1	5000	3
0	0	0	4.37295	1	5000	3
2	1	1	4.09194	1	5000	3
2	1	1	4.19474	1	5000	3
4	2	2	4.08327	1	5000	3
4	2	2	4.98453	2	5000	3
2	1	1	5.06965	2	5000	3
0	0	0	4.17742	2	5000	3
6	3	2	4.89538	2	5000	3
0	0	0	3.90068	2	5000	3
24	12	2	5.11842	2	5000	3
0	0	0	4.96126	2	5000	3
0	0	0	4.92979	2	5000	3
9	4	1	4.76325	2	5000	3
38	15	3	4.72887	2	5000	3
0	0	0	4.50446	2	5000	3
2	1	1	4.03118	2	5000	3
0	0	0	5.03815	2	5000	3
2	1	1	4.06066	2	5000	3
2	1	1	5.03449	2	5000	3
2	1	1	3.34476	2	5000	3
0	0	0	4.10066	2	5000	3
0	0	0	4.28945	2	5000	3
24	12	4	4.23039	2	5000	3
0	0	0	4.96653	2	5000	3
0	0	0	4.72745	2	5000	3
0	0	0	4.2115	2	5000	3
0	0	0	4.16204	2	5000	3
8	4	4	3.90612	2	5000	3
2	1	1	4.12653	2	5000	3
0	0	0	3.84311	2	5000	3
12	5	2	4.68982	2	5000	3
0	0	0	4.64768	3	5000	3
0	0	0	4.03408	3	5000	3
2	1	1	4.86436	3	5000	3
0	0	0	4.08842	3	5000	3
0	0	0	4.18053	3	5000	3
164	70	8	4.12635	3	5000	3
2	1	1	3.90649	3	5000	3
2	1	1	4.22138	3	5000	3
0	0	0	4.05353	3	5000	3
3	1	1	4.0997	3	5000	3
0	0	0	4.06091	3	5000	3
0	0	0	4.08098	3	5000	3
0	0	0	4.09027	3	5000	3
0	0	0	4.67423	3	5000	3
6	2	2	4.14886	3	5000	3
2	1	1	4.19576	3	5000	3
0	0	0	2.14855	3	5000	3
2	1	1	4.15271	3	5000	3
0	0	0	4.0449	3	5000	3
2	1	1	4.19272	3	5000	3
2	1	1	3.21434	3	5000	3
0	0	0	4.03625	3	5000	3
0	0	0	4.0095	3	5000	3
3	1	1	4.8631	3	5000	3
0	0	0	4.08949	4	5000	3
0	0	0	4.75926	4	5000	3
8	4	4	3.72076	4	5000	3
4	2	2	3.9819	4	5000	3
0	0	0	4.06487	4	5000	3
0	0	0	3.89884	4	5000	3
0	0	0	3.95127	4	5000	3
0	0	0	4.73255	4	5000	3
6	3	3	3.91951	4	5000	3
0	0	0	3.96374	4	5000	3
0	0	0	4.50349	4	5000	3
2	1	1	4.53488	4	5000	3
0	0	0	4.19997	4	5000	3
0	0	0	3.89293	4	5000	3
0	0	0	3.9253	5	5000	3
8	4	3	3.7827	5	5000	3
0	0	0	3.08482	5	5000	3
0	0	0	4.10932	5	5000	3
0	0	0	4.62967	5	5000	3
0	0	0	4.16684	5	5000	3
0	0	0	4.80156	5	5000	3
3	1	1	4.81857	5	5000	3
0	0	0	4.94174	5	5000	3
7	3	1	4.17245	5	5000	3
0	0	0	4.05201	5	5000	3
0	0	0	4.93729	5	5000	3
2	1	1	4.05914	5	5000	3
0	0	0	4.05633	5	5000	3
0	0	0	4.09193	5	5000	3
0	0	0	4.13718	5	5000	3
0	0	0	3.73631	5	5000	3
0	0	0	4.0001	5	5000	3
0	0	0	5.00451	5	5000	3
2	1	1	3.95487	5	5000	3
0	0	0	3.09943	5	5000	3
2	1	1	4.83519	1	10000	3
0	0	0	4.0044	1	10000	3
0	0	0	3.22695	1	10000	3
0	0	0	3.72898	1	10000	3
0	0	0	4.56515	1	10000	3
0	0	0	4.68798	1	10000	3
0	0	0	4.06819	1	10000	3
0	0	0	4.63214	1	10000	3
2	1	1	4.7028	1	10000	3
2	1	1	2.83644	1	10000	3
6	3	3	3.97655	1	10000	3
7	3	2	4.0299	1	10000	3
0	0	0	4.09517	1	10000	3
0	0	0	4.11686	1	10000	3
2	1	1	4.24265	1	10000	3
0	0	0	4.80386	1	10000	3
32	14	4	4.83905	1	10000	3
0	0	0	4.02157	1	10000	3
0	0	0	3.9531	1	10000	3
0	0	0	3.91225	1	10000	3
0	0	0	3.84991	1	10000	3
0	0	0	4.02784	2	10000	3
0	0	0	4.91303	2	10000	3
0	0	0	4.1509	2	10000	3
282	128	8	4.89917	2	10000	3
2	1	1	4.78041	2	10000	3
6	3	2	4.68498	2	10000	3
4	2	2	4.78871	2	10000	3
0	0	0	4.13195	2	10000	3
0	0	0	3.93735	2	10000	3
4	2	2	3.05188	2	10000	3
2	1	1	2.74109	2	10000	3
0	0	0	4.09654	2	10000	3
0	0	0	3.3911	2	10000	3
0	0	0	3.68236	2	10000	3
2	1	1	3.92381	2	10000	3
0	0	0	3.52536	2	10000	3
0	0	0	0.827332	2	10000	3
0	0	0	2.50238	2	10000	3
0	0	0	3.90232	2	10000	3
0	0	0	4.07244	2	10000	3
0	0	0	2.99115	2	10000	3
0	0	0	4.14651	2	10000	3
0	0	0	3.9187	2	10000	3
2	1	1	4.1706	2	10000	3
0	0	0	3.9296	3	10000	3
4	2	2	4.70246	3	10000	3
4	2	2	4.63884	3	10000	3
0	0	0	3.75424	3	10000	3
0	0	0	3.73427	3	10000	3
2	1	1	4.68836	3	10000	3
33	16	4	3.91027	3	10000	3
2	1	1	4.64197	3	10000	3
0	0	0	4.70299	3	10000	3
2	1	1	4.81027	3	10000	3
2	1	1	4.04094	3	10000	3
2	1	1	4.66549	3	10000	3
0	0	0	4.59611	3	10000	3
2	1	1	2.57283	3	10000	3
0	0	0	3.393	3	10000	3
0	0	0	4.9628	3	10000	3
0	0	0	4.17362	3	10000	3
0	0	0	3.26311	3	10000	3
44	20	5	4.1419	3	10000	3
0	0	0	3.00722	3	10000	3
0	0	0	3.85972	4	10000	3
45	20	4	4.78423	4	10000	3
0	0	0	3.92148	4	10000	3
0	0	0	4.02537	4	10000	3
0	0	0	2.15445	4	10000	3
2	1	1	4.08087	4	10000	3
0	0	0	3.97409	4	10000	3
4	2	2	3.92634	4	10000	3
0	0	0	4.13303	4	10000	3
2	1	1	4.09919	4	10000	3
0	0	0	4.9216	4	10000	3
0	0	0	4.09971	4	10000	3
0	0	0	3.92853	4	10000	3
2	1	1	3.65425	4	10000	3
2	1	1	4.03828	4	10000	3
2	1	1	3.88961	4	10000	3
6	3	3	2.63565	4	10000	3
2	1	1	4.66865	1	20000	3
0	0	0	4.09584	1	20000	3
0	0	0	4.12809	1	20000	3
0	0	0	4.06016	1	20000	3
49	22	3	3.48207	1	20000	3
0	0	0	3.91614	1	20000	3
4	2	2	3.95681	1	20000	3
3	1	1	3.18334	1	20000	3
6	3	2	3.94069	1	20000	3
2	1	1	4.05208	1	20000	3
4	2	2	4.25005	1	20000	3
0	0	0	3.2684	1	20000	3
15	7	2	3.93347	1	20000	3
0	0	0	4.09312	1	20000	3
4	2	2	4.95586	1	20000	3
0	0	0	3.24644	1	20000	3
38	16	2	4.0895	2	20000	3
0	0	0	3.95299	2	20000	3
3	1	1	4.79962	2	20000	3
5	2	1	4.68688	2	20000	3
0	0	0	4.5474	2	20000	3
0	0	0	4.13634	2	20000	3
4	2	2	4.30105	2	20000	3
2	1	1	4.25441	2	20000	3
0	0	0	4.17904	2	20000	3
27	13	3	3.98615	2	20000	3
0	0	0	4.13871	2	20000	3
0	0	0	4.14946	2	20000	3
0	0	0	4.13697	2	20000	3
0	0	0	4.12022	2	20000	3
11	4	2	4.12909	2	20000	3
0	0	0	4.28059	2	20000	3
0	0	0	4.65547	3	20000	3
7	3	1	4.77584	3	20000	3
7	3	3	4.04291	3	20000	3
0	0	0	4.84046	3	20000	3
133	55	6	4.71818	3	20000	3
2	1	1	4.12593	3	20000	3
0	0	0	5.02473	3	20000	3
0	0	0	3.27118	3	20000	3
8	4	3	4.16291	3	20000	3
2	1	1	4.2571	3	20000	3
2	1	1	4.70921	3	20000	3
2	1	1	4.13959	3	20000	3
0	0	0	3.26514	3	20000	3
4	2	2	4.1838	3	20000	3
40	17	4	4.21312	3	20000	3
0	0	0	3.97056	3	20000	3
4	2	1	4.67243	4	20000	3
0	0	0	4.9613	4	20000	3
2	1	1	4.15607	4	20000	3
2	1	1	4.98283	4	20000	3
0	0	0	4.93651	4	20000	3
0	0	0	4.16457	4	20000	3
0	0	0	4.88165	4	20000	3
9	3	2	4.25681	4	20000	3
2	1	1	3.24053	4	20000	3
2	1	1	3.44202	4	20000	3
0	0	0	4.17438	4	20000	3
0	0	0	4.18452	4	20000	3
0	0	0	4.28299	4	20000	3
10	5	2	4.02542	4	20000	3
0	0	0	4.20638	4	20000	3
2	1	1	4.05789	4	20000	3
4	2	2	3.82363	4	20000	3
0	0	0	4.07849	1	40000	3
0	0	0	3.63607	1	40000	3
0	0	0	3.92806	1	40000	3
0	0	0	3.73058	1	40000	3
0	0	0	4.04311	1	40000	3
0	0	0	5.03994	1	40000	3
0	0	0	4.87016	1	40000	3
0	0	0	3.94033	1	40000	3
8	3	3	4.75968	1	40000	3
2	1	1	4.06291	1	40000	3
2	1	1	3.70437	1	40000	3
0	0	0	3.75916	1	40000	3
0	0	0	3.19984	1	40000	3
0	0	0	4.1759	1	40000	3
0	0	0	3.7591	1	40000	3
116	54	40	4.22218	1	40000	3
9	4	3	4.67575	2	40000	3
0	0	0	4.40604	2	40000	3
0	0	0	4.0086	2	40000	3
2	1	1	4.07445	2	40000	3
0	0	0	4.88073	2	40000	3
4	2	2	3.73891	2	40000	3
137	59	39	4.54724	2	40000	3
2	1	1	4.15218	2	40000	3
6	2	1	3.74351	2	40000	3
2	1	1	4.88149	2	40000	3
0	0	0	4.07354	2	40000	3
0	0	0	4.02275	2	40000	3
0	0	0	3.19658	2	40000	3
0	0	0	3.12813	2	40000	3
34	15	4	4.06801	2	40000	3
2	1	1	4.07271	2	40000	3
0	0	0	3.27387	2	40000	3
2	1	1	4.18445	3	40000	3
22	10	4	3.94551	3	40000	3
0	0	0	4.76125	3	40000	3
0	0	0	4.78494	3	40000	3
0	0	0	4.1129	3	40000	3
0	0	0	4.7481	3	40000	3
0	0	0	3.90436	3	40000	3
0	0	0	5.18017	3	40000	3
0	0	0	2.94745	3	40000	3
30	15	4	4.11962	3	40000	3
0	0	0	3.24118	3	40000	3
0	0	0	4.39553	3	40000	3
0	0	0	3.17275	3	40000	3
0	0	0	3.22857	3	40000	3
0	0	0	4.35491	3	40000	3
0	0	0	4.0663	4	40000	3
0	0	0	4.07946	4	40000	3
0	0	0	4.07904	4	40000	3
0	0	0	4.07672	4	40000	3
2	1	1	4.3466	4	40000	3
2	1	1	4.6306	4	40000	3
0	0	0	4.93745	4	40000	3
0	0	0	4.94077	4	40000	3
0	0	0	3.46499	4	40000	3
0	0	0	3.98284	4	40000	3
0	0	0	4.05431	4	40000	3
0	0	0	1.68764	4	40000	3
0	0	0	4.00403	4	40000	3
0	0	0	3.30352	4	40000	3
0	0	0	3.1867	4	40000	3
53	25	11	4.37684	4	40000	3
0	0	0	3.91497	1	0	4
2	1	1	3.46777	1	0	4
0	0	0	4.64389	1	0	4
2	1	1	4.77957	1	0	4
2	1	1	4.80964	1	0	4
3	1	1	3.88966	1	0	4
2	1	1	4.01282	1	0	4
4	2	2	4.42689	1	0	4
5	2	2	3.83002	1	0	4
2	1	1	4.18593	1	0	4
0	0	0	3.83464	1	0	4
0	0	0	3.6792	1	0	4
0	0	0	3.67219	1	0	4
0	0	0	3.43802	1	0	4
2	1	1	3.8472	1	0	4
0	0	0	3.67341	1	0	4
2	1	1	3.73924	1	0	4
0	0	0	3.90508	2	0	4
0	0	0	3.89351	2	0	4
0	0	0	3.82916	2	0	4
0	0	0	3.69734	2	0	4
4	2	2	3.8028	2	0	4
0	0	0	3.80907	2	0	4
0	0	0	3.65119	2	0	4
2	1	1	3.09365	2	0	4
0	0	0	4.8235	2	0	4
2	1	1	3.85638	2	0	4
0	0	0	3.56009	2	0	4
6	3	3	2.78946	2	0	4
0	0	0	4.52976	2	0	4
0	0	0	3.97951	2	0	4
2	1	1	3.88979	2	0	4
2	1	1	4.6168	2	0	4
4	2	2	3.88804	2	0	4
0	0	0	4.50163	2	0	4
0	0	0	3.03609	3	0	4
0	0	0	3.39851	3	0	4
0	0	0	3.61231	3	0	4
2	1	1	4.56948	3	0	4
0	0	0	4.3771	3	0	4
2	1	1	4.45274	3	0	4
0	0	0	3.74471	3	0	4
0	0	0	4.74887	3	0	4
2	1	1	4.47853	3	0	4
0	0	0	3.63029	3	0	4
2	1	1	3.86717	3	0	4
6	3	3	3.81227	3	0	4
0	0	0	4.08496	3	0	4
0	0	0	3.66074	3	0	4
2	1	1	3.62869	3	0	4
0	0	0	3.24672	3	0	4
2	1	1	3.70891	4	0	4
0	0	0	4.38106	4	0	4
0	0	0	4.27471	4	0	4
2	1	1	3.92093	4	0	4
0	0	0	4.12918	4	0	4
2	1	1	4.48349	4	0	4
0	0	0	4.77347	4	0	4
0	0	0	3.9094	4	0	4
0	0	0	3.83482	4	0	4
0	0	0	4.75828	4	0	4
0	0	0	4.64877	4	0	4
0	0	0	4.21192	4	0	4
4	2	1	3.8801	4	0	4
0	0	0	3.79905	4	0	4
0	0	0	3.72203	4	0	4
0	0	0	3.96571	1	312	4
0	0	0	4.20119	1	312	4
0	0	0	3.81254	1	312	4
0	0	0	4.48647	1	312	4
7	3	3	3.97566	1	312	4
2	1	1	3.12264	1	312	4
0	0	0	4.1896	1	312	4
2	1	1	3.54783	1	312	4
2	1	1	3.23366	1	312	4
0	0	0	3.88657	1	312	4
0	0	0	3.66157	2	312	4
0	0	0	4.10817	2	312	4
4	2	2	3.87631	2	312	4
0	0	0	4.10273	2	312	4
2	1	1	3.78239	2	312	4
2	1	1	4.0672	2	312	4
0	0	0	4.62407	2	312	4
0	0	0	4.51323	2	312	4
0	0	0	3.41805	2	312	4
0	0	0	4.25446	2	312	4
2	1	1	3.97176	3	312	4
0	0	0	3.84085	3	312	4
0	0	0	3.83114	3	312	4
2	1	1	4.00785	3	312	4
0	0	0	4.53799	3	312	4
0	0	0	4.10502	3	312	4
2	1	1	3.87479	3	312	4
5	2	2	3.69306	3	312	4
4	2	2	3.99507	3	312	4
4	2	2	4.43123	3	312	4
2	1	1	3.55698	3	312	4
0	0	0	2.96292	3	312	4
0	0	0	3.96871	3	312	4
4	2	2	2.84507	3	312	4
0	0	0	3.56218	3	312	4
0	0	0	3.7944	4	312	4
2	1	1	4.04754	4	312	4
6	2	2	3.62964	4	312	4
4	2	2	4.0419	4	312	4
2	1	1	3.69028	4	312	4
0	0	0	4.04031	4	312	4
0	0	0	3.81408	4	312	4
9	4	3	3.75244	4	312	4
0	0	0	4.59299	4	312	4
0	0	0	4.84583	4	312	4
0	0	0	3.93101	4	312	4
2	1	1	3.62452	4	312	4
0	0	0	3.67094	4	312	4
0	0	0	3.37881	1	625	4
0	0	0	4.67792	1	625	4
0	0	0	3.68642	1	625	4
0	0	0	4.10063	1	625	4
0	0	0	3.44642	1	625	4
0	0	0	2.4514	1	625	4
0	0	0	3.35078	1	625	4
0	0	0	3.64597	1	625	4
0	0	0	3.8864	1	625	4
4	2	2	3.85018	1	625	4
0	0	0	3.91609	1	625	4
3	1	1	4.57964	1	625	4
0	0	0	3.18323	1	625	4
2	1	1	4.0432	1	625	4
0	0	0	4.55305	1	625	4
0	0	0	3.73314	2	625	4
0	0	0	3.76078	2	625	4
0	0	0	3.56306	2	625	4
4	2	2	3.72963	2	625	4
0	0	0	3.64549	2	625	4
2	1	1	4.42458	2	625	4
2	1	1	3.32516	2	625	4
0	0	0	4.417	2	625	4
0	0	0	4.27556	2	625	4
2	1	1	4.52859	2	625	4
0	0	0	4.38673	2	625	4
2	1	1	3.58858	2	625	4
6	3	3	4.18331	2	625	4
2	1	1	3.84418	3	625	4
5	2	2	4.63054	3	625	4
0	0	0	4.57691	3	625	4
2	1	1	4.02691	3	625	4
2	1	1	4.69923	3	625	4
0	0	0	3.54047	3	625	4
2	1	1	4.41309	3	625	4
0	0	0	3.69034	3	625	4
0	0	0	3.72137	3	625	4
2	1	1	4.63729	3	625	4
2	1	1	4.62232	3	625	4
4	2	1	3.809	3	625	4
0	0	0	4.20155	3	625	4
0	0	0	3.28866	3	625	4
0	0	0	4.24335	3	625	4
0	0	0	3.38451	3	625	4
0	0	0	3.4022	4	625	4
4	2	2	3.79928	4	625	4
2	1	1	4.05446	4	625	4
5	2	2	4.41579	4	625	4
0	0	0	3.87506	4	625	4
0	0	0	4.55999	4	625	4
2	1	1	2.91263	4	625	4
0	0	0	3.29289	4	625	4
0	0	0	3.13658	4	625	4
4	2	2	3.70662	4	625	4
0	0	0	3.72151	4	625	4
0	0	0	3.88886	4	625	4
2	1	1	3.8598	4	625	4
0	0	0	4.03955	4	625	4
0	0	0	3.60777	1	1250	4
4	2	2	3.05956	1	1250	4
7	3	2	3.4405	1	1250	4
0	0	0	3.71713	1	1250	4
0	0	0	4.03777	1	1250	4
0	0	0	3.92119	1	1250	4
0	0	0	3.94953	1	1250	4
0	0	0	3.63941	1	1250	4
0	0	0	3.6258	1	1250	4
4	2	2	4.56095	1	1250	4
0	0	0	3.78009	1	1250	4
0	0	0	3.73153	1	1250	4
2	1	1	3.57584	1	1250	4
0	0	0	3.74007	1	1250	4
0	0	0	3.47778	1	1250	4
0	0	0	4.5395	2	1250	4
0	0	0	3.70807	2	1250	4
0	0	0	3.79928	2	1250	4
0	0	0	4.31905	2	1250	4
2	1	1	3.74666	2	1250	4
2	1	1	4.74913	2	1250	4
0	0	0	4.50865	2	1250	4
2	1	1	3.74894	2	1250	4
4	2	2	4.28194	2	1250	4
2	1	1	4.00669	2	1250	4
2	1	1	3.77792	2	1250	4
6	3	2	3.75127	2	1250	4
0	0	0	3.28069	2	1250	4
8	4	4	4.0647	2	1250	4
4	2	2	3.71071	3	1250	4
0	0	0	3.99251	3	1250	4
4	2	2	4.59958	3	1250	4
0	0	0	3.7782	3	1250	4
2	1	1	4.0061	3	1250	4
2	1	1	4.03177	3	1250	4
2	1	1	4.05154	3	1250	4
4	2	1	4.71985	3	1250	4
2	1	1	3.07511	3	1250	4
0	0	0	4.11205	3	1250	4
2	1	1	3.93338	3	1250	4
0	0	0	4.07013	3	1250	4
0	0	0	4.53344	3	1250	4
5	2	1	3.6568	3	1250	4
5	2	2	4.78561	4	1250	4
0	0	0	4.71128	4	1250	4
0	0	0	4.92679	4	1250	4
0	0	0	4.59078	4	1250	4
0	0	0	3.28207	4	1250	4
0	0	0	3.76639	4	1250	4
0	0	0	4.64865	4	1250	4
12	6	6	4.22249	4	1250	4
0	0	0	4.69133	4	1250	4
0	0	0	3.74402	4	1250	4
3	1	1	4.7029	4	1250	4
2	1	1	3.88937	4	1250	4
0	0	0	4.00335	4	1250	4
0	0	0	3.91581	4	1250	4
2	1	1	4.64635	1	2500	4
0	0	0	4.5763	1	2500	4
0	0	0	3.24676	1	2500	4
0	0	0	3.89948	1	2500	4
0	0	0	4.50693	1	2500	4
0	0	0	3.74685	1	2500	4
2	1	1	3.905	1	2500	4
2	1	1	4.22319	1	2500	4
0	0	0	2.69574	1	2500	4
0	0	0	4.67632	1	2500	4
0	0	0	3.49659	1	2500	4
0	0	0	3.39421	1	2500	4
2	1	1	3.90533	1	2500	4
4	2	2	3.04698	2	2500	4
4	2	2	3.13923	2	2500	4
2	1	1	3.76739	2	2500	4
0	0	0	4.01024	2	2500	4
0	0	0	4.00046	2	2500	4
0	0	0	4.78605	2	2500	4
0	0	0	4.05098	2	2500	4
2	1	1	4.12512	2	2500	4
6	3	2	3.74421	2	2500	4
0	0	0	3.8465	2	2500	4
0	0	0	3.87437	2	2500	4
0	0	0	3.80517	2	2500	4
0	0	0	3.68073	2	2500	4
0	0	0	4.4666	2	2500	4
0	0	0	3.81377	3	2500	4
2	1	1	4.62114	3	2500	4
0	0	0	4.62511	3	2500	4
0	0	0	3.77918	3	2500	4
0	0	0	3.36662	3	2500	4
2	1	1	3.7092	3	2500	4
3	1	1	3.43639	3	2500	4
0	0	0	4.72436	3	2500	4
0	0	0	3.75473	3	2500	4
10	5	3	3.91394	3	2500	4
0	0	0	3.78863	3	2500	4
6	3	2	4.55086	3	2500	4
0	0	0	4.42773	3	2500	4
0	0	0	3.60267	3	2500	4
0	0	0	4.19039	3	2500	4
0	0	0	2.77073	3	2500	4
0	0	0	4.49364	3	2500	4
0	0	0	2.96358	4	2500	4
0	0	0	3.99746	4	2500	4
2	1	1	3.73616	4	2500	4
2	1	1	3.02478	4	2500	4
0	0	0	3.83407	4	2500	4
2	1	1	3.86545	4	2500	4
0	0	0	3.12953	4	2500	4
2	1	1	4.00923	4	2500	4
0	0	0	3.24092	4	2500	4
0	0	0	3.96811	4	2500	4
0	0	0	3.73044	4	2500	4
0	0	0	3.71716	4	2500	4
0	0	0	4.79112	4	2500	4
0	0	0	4.14416	4	2500	4
0	0	0	2.65316	4	2500	4
2	1	1	3.55888	1	5000	4
0	0	0	3.84697	1	5000	4
0	0	0	3.96015	1	5000	4
0	0	0	4.0632	1	5000	4
0	0	0	4.35717	1	5000	4
0	0	0	4.48408	1	5000	4
2	1	1	3.8066	1	5000	4
0	0	0	4.16642	1	5000	4
0	0	0	4.69629	1	5000	4
0	0	0	3.70311	1	5000	4
0	0	0	4.42848	1	5000	4
2	1	1	4.19194	1	5000	4
0	0	0	3.48038	1	5000	4
0	0	0	3.75913	1	5000	4
0	0	0	4.16235	2	5000	4
2	1	1	4.45535	2	5000	4
0	0	0	4.25079	2	5000	4
2	1	1	4.31431	2	5000	4
4	2	2	3.35527	2	5000	4
2	1	1	3.85553	2	5000	4
4	2	2	4.06063	2	5000	4
0	0	0	3.11622	2	5000	4
0	0	0	3.42272	2	5000	4
0	0	0	3.97704	2	5000	4
0	0	0	3.38102	3	5000	4
0	0	0	2.7748	3	5000	4
0	0	0	3.09926	3	5000	4
0	0	0	3.1435	3	5000	4
4	2	2	2.51224	3	5000	4
2	1	1	3.8387	3	5000	4
0	0	0	2.83721	3	5000	4
0	0	0	2.87866	3	5000	4
0	0	0	3.53848	3	5000	4
2	1	1	3.9736	3	5000	4
0	0	0	3.05362	3	5000	4
4	2	2	3.2453	3	5000	4
0	0	0	4.49566	4	5000	4
4	2	1	4.33358	4	5000	4
0	0	0	4.74196	4	5000	4
0	0	0	3.77062	4	5000	4
6	3	3	4.29083	4	5000	4
0	0	0	4.54765	4	5000	4
5	2	2	3.78741	4	5000	4
0	0	0	3.58441	4	5000	4
0	0	0	4.30078	4	5000	4
0	0	0	3.81783	4	5000	4
0	0	0	4.65257	4	5000	4
2	1	1	4.63893	4	5000	4
2	1	1	4.30577	4	5000	4
0	0	0	3.8336	4	5000	4
2	1	1	3.63214	1	10000	4
0	0	0	3.52011	1	10000	4
0	0	0	3.59959	1	10000	4
2	1	1	4.29812	1	10000	4
0	0	0	4.22478	1	10000	4
0	0	0	4.10005	1	10000	4
0	0	0	4.47025	1	10000	4
0	0	0	3.30217	1	10000	4
0	0	0	3.57884	1	10000	4
0	0	0	3.62726	1	10000	4
0	0	0	3.56216	1	10000	4
0	0	0	3.82273	1	10000	4
0	0	0	3.4782	1	10000	4
0	0	0	3.66428	1	10000	4
2	1	1	2.91239	1	10000	4
2	1	1	3.50742	2	10000	4
0	0	0	3.63384	2	10000	4
[truncated: 1,003 more rows]
