# Supplementary material for: High-Throughput In Vivo Genotoxicity Testing: An Automated Readout System for the Somatic Mutation and Recombination Test (SMART)
Source: PLoS One. 2015 Apr 1;10(4):e0121287. doi: 10.1371/journal.pone.0121287 (PMC4382174; doi:10.1371/journal.pone.0121287)
Supplement: S3 Table — (CSV) [file pone.0121287.s004.csv]

n mwh cell	concentration	compound Id
15	0	1
9	0	1
2	0	1
2	0	1
0	0	1
0	0	1
0	0	1
0	0	1
0	0	1
0	0	1
0	0	1
0	0	1
0	0	1
0	0	1
0	0	1
0	0	1
0	0	1
0	0	1
0	0	1
0	0	1
0	0	1
0	0	1
0	0	1
0	0	1
0	0	1
0	0	1
0	0	1
0	0	1
0	0	1
0	0	1
0	0	1
0	0	1
0	0	1
0	0	1
0	0	1
0	0	1
0	0	1
0	0	1
0	0	1
0	0	1
0	0	1
0	0	1
0	0	1
0	0	1
0	0	1
0	0	1
0	0	1
0	0	1
0	0	1
0	0	1
0	0	1
0	0	1
0	0	1
0	0	1
0	0	1
0	0	1
0	0	1
0	0	1
0	0	1
0	0	1
2	38	1
1	38	1
0	38	1
0	38	1
0	38	1
0	38	1
0	38	1
0	38	1
0	38	1
0	38	1
0	38	1
0	38	1
0	38	1
0	38	1
0	38	1
0	38	1
0	38	1
0	38	1
0	38	1
0	38	1
0	38	1
0	38	1
0	38	1
0	38	1
0	38	1
0	38	1
0	38	1
0	38	1
0	38	1
0	38	1
0	38	1
0	38	1
0	38	1
0	38	1
0	38	1
0	38	1
0	38	1
0	38	1
0	38	1
0	38	1
0	38	1
0	38	1
0	38	1
0	38	1
0	38	1
0	38	1
0	38	1
0	38	1
0	38	1
0	38	1
0	38	1
0	38	1
0	38	1
0	38	1
0	38	1
0	38	1
0	38	1
0	38	1
0	38	1
0	38	1
2	75	1
1	75	1
0	75	1
0	75	1
0	75	1
0	75	1
0	75	1
0	75	1
0	75	1
0	75	1
0	75	1
0	75	1
0	75	1
0	75	1
0	75	1
0	75	1
0	75	1
0	75	1
0	75	1
0	75	1
0	75	1
0	75	1
0	75	1
0	75	1
0	75	1
0	75	1
0	75	1
0	75	1
0	75	1
0	75	1
0	75	1
0	75	1
0	75	1
0	75	1
0	75	1
0	75	1
0	75	1
0	75	1
0	75	1
0	75	1
0	75	1
0	75	1
0	75	1
0	75	1
0	75	1
0	75	1
0	75	1
0	75	1
0	75	1
0	75	1
0	75	1
0	75	1
0	75	1
0	75	1
0	75	1
0	75	1
0	75	1
0	75	1
0	75	1
0	75	1
26	156	1
8	156	1
4	156	1
3	156	1
2	156	1
1	156	1
0	156	1
0	156	1
0	156	1
0	156	1
0	156	1
0	156	1
0	156	1
0	156	1
0	156	1
0	156	1
0	156	1
0	156	1
0	156	1
0	156	1
0	156	1
0	156	1
0	156	1
0	156	1
0	156	1
0	156	1
0	156	1
0	156	1
0	156	1
0	156	1
0	156	1
0	156	1
0	156	1
0	156	1
0	156	1
0	156	1
0	156	1
0	156	1
0	156	1
0	156	1
0	156	1
0	156	1
0	156	1
0	156	1
0	156	1
0	156	1
0	156	1
0	156	1
0	156	1
0	156	1
0	156	1
0	156	1
0	156	1
0	156	1
0	156	1
0	156	1
0	156	1
0	156	1
0	156	1
0	156	1
39	312	1
10	312	1
2	312	1
21	312	1
42	312	1
4	312	1
6	312	1
51	312	1
42	312	1
37	312	1
20	312	1
9	312	1
7	312	1
67	312	1
21	312	1
17	312	1
25	312	1
30	312	1
103	312	1
12	312	1
19	312	1
53	312	1
29	312	1
68	312	1
7	312	1
28	312	1
17	312	1
24	312	1
18	312	1
33	312	1
223	312	1
55	312	1
104	312	1
12	312	1
38	312	1
6	312	1
17	312	1
18	312	1
14	312	1
70	312	1
12	312	1
1	312	1
45	312	1
29	312	1
20	312	1
32	312	1
95	312	1
63	312	1
30	312	1
8	312	1
6	312	1
0	312	1
0	312	1
0	312	1
0	312	1
0	312	1
0	312	1
0	312	1
0	312	1
0	312	1
56	625	1
16	625	1
131	625	1
162	625	1
33	625	1
38	625	1
339	625	1
231	625	1
36	625	1
106	625	1
47	625	1
30	625	1
72	625	1
20	625	1
56	625	1
55	625	1
19	625	1
141	625	1
198	625	1
1	625	1
31	625	1
85	625	1
65	625	1
105	625	1
29	625	1
261	625	1
97	625	1
47	625	1
111	625	1
34	625	1
3	625	1
83	625	1
69	625	1
65	625	1
173	625	1
8	625	1
104	625	1
9	625	1
382	625	1
61	625	1
33	625	1
46	625	1
52	625	1
88	625	1
20	625	1
33	625	1
32	625	1
20	625	1
65	625	1
87	625	1
82	625	1
32	625	1
96	625	1
3	625	1
24	625	1
92	625	1
41	625	1
64	625	1
0	625	1
0	625	1
72	1250	1
370	1250	1
235	1250	1
127	1250	1
153	1250	1
178	1250	1
128	1250	1
148	1250	1
71	1250	1
228	1250	1
172	1250	1
99	1250	1
90	1250	1
48	1250	1
104	1250	1
144	1250	1
205	1250	1
48	1250	1
114	1250	1
56	1250	1
87	1250	1
122	1250	1
303	1250	1
227	1250	1
157	1250	1
101	1250	1
203	1250	1
47	1250	1
88	1250	1
123	1250	1
18	1250	1
187	1250	1
129	1250	1
531	1250	1
112	1250	1
312	1250	1
208	1250	1
79	1250	1
107	1250	1
93	1250	1
71	1250	1
104	1250	1
124	1250	1
259	1250	1
73	1250	1
291	1250	1
162	1250	1
212	1250	1
69	1250	1
247	1250	1
438	1250	1
436	1250	1
132	1250	1
216	1250	1
265	1250	1
237	1250	1
142	1250	1
156	1250	1
148	1250	1
157	1250	1
0	0	2
0	0	2
0	0	2
0	0	2
0	0	2
0	0	2
0	0	2
0	0	2
0	0	2
0	0	2
0	0	2
0	0	2
0	0	2
0	0	2
0	0	2
0	0	2
0	0	2
0	0	2
0	0	2
0	0	2
0	0	2
0	0	2
0	0	2
0	0	2
0	0	2
0	0	2
0	0	2
0	0	2
0	0	2
0	0	2
0	0	2
0	0	2
0	0	2
0	0	2
0	0	2
0	0	2
0	0	2
0	0	2
0	0	2
0	0	2
0	0	2
0	0	2
0	0	2
0	0	2
0	0	2
0	0	2
0	0	2
0	0	2
0	0	2
0	0	2
0	0	2
0	0	2
0	0	2
0	0	2
0	0	2
0	0	2
0	0	2
0	0	2
0	0	2
0	0	2
0	312	2
0	312	2
0	312	2
0	312	2
0	312	2
0	312	2
0	312	2
0	312	2
0	312	2
0	312	2
0	312	2
0	312	2
0	312	2
0	312	2
0	312	2
0	312	2
0	312	2
0	312	2
0	312	2
0	312	2
0	312	2
0	312	2
0	312	2
0	312	2
0	312	2
0	312	2
0	312	2
0	312	2
0	312	2
0	312	2
0	312	2
0	312	2
0	312	2
0	312	2
0	312	2
0	312	2
0	312	2
0	312	2
0	312	2
0	312	2
0	312	2
0	312	2
0	312	2
0	312	2
0	312	2
2	312	2
0	312	2
0	312	2
0	312	2
0	312	2
0	312	2
0	312	2
0	312	2
0	312	2
0	312	2
0	312	2
0	312	2
0	312	2
0	312	2
0	312	2
0	625	2
0	625	2
0	625	2
0	625	2
0	625	2
0	625	2
0	625	2
0	625	2
16	625	2
0	625	2
0	625	2
0	625	2
0	625	2
0	625	2
0	625	2
0	625	2
0	625	2
0	625	2
0	625	2
0	625	2
0	625	2
0	625	2
0	625	2
0	625	2
0	625	2
0	625	2
0	625	2
0	625	2
0	625	2
1	625	2
0	625	2
0	625	2
0	625	2
0	625	2
0	625	2
0	625	2
0	625	2
0	625	2
0	625	2
0	625	2
0	625	2
0	625	2
0	625	2
0	625	2
0	625	2
0	625	2
0	625	2
0	625	2
2	625	2
0	625	2
0	625	2
0	625	2
0	625	2
0	625	2
0	625	2
0	625	2
0	625	2
0	625	2
0	625	2
0	625	2
0	1250	2
0	1250	2
0	1250	2
0	1250	2
0	1250	2
0	1250	2
8	1250	2
0	1250	2
1	1250	2
1	1250	2
1	1250	2
0	1250	2
2	1250	2
0	1250	2
0	1250	2
0	1250	2
0	1250	2
0	1250	2
0	1250	2
1	1250	2
0	1250	2
0	1250	2
0	1250	2
0	1250	2
0	1250	2
0	1250	2
0	1250	2
0	1250	2
0	1250	2
6	1250	2
0	1250	2
0	1250	2
0	1250	2
0	1250	2
0	1250	2
0	1250	2
0	1250	2
0	1250	2
2	1250	2
17	1250	2
0	1250	2
0	1250	2
0	1250	2
15	1250	2
0	1250	2
0	1250	2
9	1250	2
0	1250	2
0	1250	2
2	1250	2
0	1250	2
0	1250	2
0	1250	2
0	1250	2
0	1250	2
0	1250	2
0	1250	2
0	1250	2
0	1250	2
0	1250	2
28	2500	2
27	2500	2
20	2500	2
7	2500	2
15	2500	2
0	2500	2
0	2500	2
12	2500	2
21	2500	2
2	2500	2
0	2500	2
8	2500	2
15	2500	2
1	2500	2
12	2500	2
5	2500	2
2	2500	2
2	2500	2
7	2500	2
0	2500	2
23	2500	2
0	2500	2
0	2500	2
3	2500	2
6	2500	2
2	2500	2
6	2500	2
0	2500	2
0	2500	2
0	2500	2
0	2500	2
0	2500	2
0	2500	2
0	2500	2
0	2500	2
0	2500	2
13	2500	2
0	2500	2
0	2500	2
0	2500	2
0	2500	2
0	2500	2
0	2500	2
31	2500	2
0	2500	2
0	2500	2
0	2500	2
0	2500	2
0	2500	2
0	2500	2
0	2500	2
0	2500	2
0	2500	2
9	2500	2
0	2500	2
0	2500	2
0	2500	2
0	2500	2
0	2500	2
0	2500	2
0	5000	2
15	5000	2
25	5000	2
13	5000	2
16	5000	2
1	5000	2
0	5000	2
2	5000	2
10	5000	2
4	5000	2
52	5000	2
17	5000	2
0	5000	2
0	5000	2
28	5000	2
15	5000	2
36	5000	2
13	5000	2
0	5000	2
4	5000	2
2	5000	2
16	5000	2
99	5000	2
2	5000	2
93	5000	2
79	5000	2
97	5000	2
36	5000	2
0	5000	2
0	5000	2
0	5000	2
0	5000	2
0	5000	2
3	5000	2
0	5000	2
5	5000	2
5	5000	2
0	5000	2
0	5000	2
0	5000	2
0	5000	2
1	5000	2
0	5000	2
0	5000	2
0	5000	2
0	5000	2
0	5000	2
0	5000	2
19	5000	2
0	5000	2
10	5000	2
16	5000	2
13	5000	2
1	5000	2
1	5000	2
37	5000	2
7	5000	2
4	5000	2
12	5000	2
7	5000	2
73	10000	2
93	10000	2
47	10000	2
135	10000	2
86	10000	2
49	10000	2
84	10000	2
1	10000	2
58	10000	2
19	10000	2
0	10000	2
60	10000	2
101	10000	2
115	10000	2
0	10000	2
60	10000	2
93	10000	2
118	10000	2
3	10000	2
7	10000	2
0	10000	2
38	10000	2
0	10000	2
5	10000	2
19	10000	2
16	10000	2
14	10000	2
0	10000	2
35	10000	2
0	10000	2
20	10000	2
175	10000	2
111	10000	2
63	10000	2
74	10000	2
40	10000	2
56	10000	2
0	10000	2
34	10000	2
17	10000	2
42	10000	2
93	10000	2
23	10000	2
37	10000	2
2	10000	2
0	10000	2
18	10000	2
34	10000	2
15	10000	2
46	10000	2
22	10000	2
22	10000	2
32	10000	2
4	10000	2
84	10000	2
0	10000	2
0	10000	2
30	10000	2
47	10000	2
75	10000	2
9	0	3
4	0	3
5	0	3
2	0	3
1	0	3
0	0	3
0	0	3
0	0	3
0	0	3
0	0	3
0	0	3
0	0	3
0	0	3
0	0	3
0	0	3
0	0	3
0	0	3
0	0	3
0	0	3
0	0	3
0	0	3
0	0	3
0	0	3
0	0	3
0	0	3
0	0	3
0	0	3
0	0	3
0	0	3
0	0	3
0	0	3
0	0	3
0	0	3
0	0	3
0	0	3
0	0	3
0	0	3
0	0	3
0	0	3
0	0	3
0	0	3
0	0	3
0	0	3
0	0	3
0	0	3
0	0	3
0	0	3
0	0	3
0	0	3
0	0	3
0	0	3
0	0	3
0	0	3
0	0	3
0	0	3
0	0	3
0	0	3
0	0	3
0	0	3
0	0	3
9	312	3
8	312	3
6	312	3
1	312	3
1	312	3
1	312	3
1	312	3
1	312	3
0	312	3
0	312	3
0	312	3
0	312	3
0	312	3
0	312	3
0	312	3
0	312	3
0	312	3
0	312	3
0	312	3
0	312	3
0	312	3
0	312	3
0	312	3
0	312	3
0	312	3
0	312	3
0	312	3
0	312	3
0	312	3
0	312	3
0	312	3
0	312	3
0	312	3
0	312	3
0	312	3
0	312	3
0	312	3
0	312	3
0	312	3
0	312	3
0	312	3
0	312	3
0	312	3
0	312	3
0	312	3
0	312	3
0	312	3
0	312	3
0	312	3
0	312	3
0	312	3
0	312	3
0	312	3
0	312	3
0	312	3
0	312	3
0	312	3
0	312	3
0	312	3
0	312	3
2	625	3
1	625	3
0	625	3
0	625	3
0	625	3
0	625	3
0	625	3
0	625	3
0	625	3
0	625	3
0	625	3
0	625	3
0	625	3
0	625	3
0	625	3
0	625	3
0	625	3
0	625	3
0	625	3
0	625	3
0	625	3
0	625	3
0	625	3
0	625	3
0	625	3
0	625	3
0	625	3
0	625	3
0	625	3
0	625	3
0	625	3
0	625	3
0	625	3
0	625	3
0	625	3
0	625	3
0	625	3
0	625	3
0	625	3
0	625	3
0	625	3
0	625	3
0	625	3
0	625	3
0	625	3
0	625	3
0	625	3
0	625	3
0	625	3
0	625	3
0	625	3
0	625	3
0	625	3
0	625	3
0	625	3
0	625	3
0	625	3
0	625	3
0	625	3
0	625	3
7	1250	3
2	1250	3
2	1250	3
1	1250	3
1	1250	3
1	1250	3
1	1250	3
0	1250	3
0	1250	3
0	1250	3
0	1250	3
0	1250	3
0	1250	3
0	1250	3
0	1250	3
0	1250	3
0	1250	3
0	1250	3
0	1250	3
0	1250	3
0	1250	3
0	1250	3
0	1250	3
0	1250	3
0	1250	3
0	1250	3
0	1250	3
0	1250	3
0	1250	3
0	1250	3
0	1250	3
0	1250	3
0	1250	3
0	1250	3
0	1250	3
0	1250	3
0	1250	3
0	1250	3
0	1250	3
0	1250	3
0	1250	3
0	1250	3
0	1250	3
0	1250	3
0	1250	3
0	1250	3
0	1250	3
0	1250	3
0	1250	3
0	1250	3
0	1250	3
0	1250	3
0	1250	3
0	1250	3
0	1250	3
0	1250	3
0	1250	3
0	1250	3
0	1250	3
0	1250	3
78	2500	3
23	2500	3
4	2500	3
4	2500	3
2	2500	3
2	2500	3
2	2500	3
1	2500	3
0	2500	3
0	2500	3
0	2500	3
0	2500	3
0	2500	3
0	2500	3
0	2500	3
0	2500	3
0	2500	3
0	2500	3
0	2500	3
0	2500	3
0	2500	3
0	2500	3
0	2500	3
0	2500	3
0	2500	3
0	2500	3
0	2500	3
0	2500	3
0	2500	3
0	2500	3
0	2500	3
0	2500	3
0	2500	3
0	2500	3
0	2500	3
0	2500	3
0	2500	3
0	2500	3
0	2500	3
0	2500	3
0	2500	3
0	2500	3
0	2500	3
0	2500	3
0	2500	3
0	2500	3
0	2500	3
0	2500	3
0	2500	3
0	2500	3
0	2500	3
0	2500	3
0	2500	3
0	2500	3
0	2500	3
0	2500	3
0	2500	3
0	2500	3
0	2500	3
0	2500	3
55	5000	3
18	5000	3
16	5000	3
14	5000	3
2	5000	3
2	5000	3
1	5000	3
1	5000	3
1	5000	3
0	5000	3
0	5000	3
0	5000	3
0	5000	3
0	5000	3
0	5000	3
0	5000	3
0	5000	3
0	5000	3
0	5000	3
0	5000	3
0	5000	3
0	5000	3
0	5000	3
0	5000	3
0	5000	3
0	5000	3
0	5000	3
0	5000	3
0	5000	3
0	5000	3
0	5000	3
0	5000	3
0	5000	3
0	5000	3
0	5000	3
0	5000	3
0	5000	3
0	5000	3
0	5000	3
0	5000	3
0	5000	3
0	5000	3
0	5000	3
0	5000	3
0	5000	3
0	5000	3
0	5000	3
0	5000	3
0	5000	3
0	5000	3
0	5000	3
0	5000	3
0	5000	3
0	5000	3
0	5000	3
0	5000	3
0	5000	3
0	5000	3
0	5000	3
0	5000	3
185	10000	3
26	10000	3
12	10000	3
2	10000	3
1	10000	3
0	10000	3
0	10000	3
0	10000	3
0	10000	3
0	10000	3
0	10000	3
0	10000	3
0	10000	3
0	10000	3
0	10000	3
0	10000	3
0	10000	3
0	10000	3
0	10000	3
0	10000	3
0	10000	3
0	10000	3
0	10000	3
0	10000	3
0	10000	3
0	10000	3
0	10000	3
0	10000	3
0	10000	3
0	10000	3
0	10000	3
0	10000	3
0	10000	3
0	10000	3
0	10000	3
0	10000	3
0	10000	3
0	10000	3
0	10000	3
0	10000	3
0	10000	3
0	10000	3
0	10000	3
0	10000	3
0	10000	3
0	10000	3
0	10000	3
0	10000	3
0	10000	3
0	10000	3
0	10000	3
0	10000	3
0	10000	3
0	10000	3
0	10000	3
0	10000	3
0	10000	3
0	10000	3
0	10000	3
0	10000	3
85	20000	3
57	20000	3
33	20000	3
33	20000	3
32	20000	3
28	20000	3
27	20000	3
25	20000	3
23	20000	3
13	20000	3
8	20000	3
5	20000	3
2	20000	3
1	20000	3
0	20000	3
0	20000	3
0	20000	3
0	20000	3
0	20000	3
0	20000	3
0	20000	3
0	20000	3
0	20000	3
0	20000	3
0	20000	3
0	20000	3
0	20000	3
0	20000	3
0	20000	3
0	20000	3
0	20000	3
0	20000	3
0	20000	3
0	20000	3
0	20000	3
0	20000	3
0	20000	3
0	20000	3
0	20000	3
0	20000	3
0	20000	3
0	20000	3
0	20000	3
0	20000	3
0	20000	3
0	20000	3
0	20000	3
0	20000	3
0	20000	3
0	20000	3
0	20000	3
0	20000	3
0	20000	3
0	20000	3
0	20000	3
0	20000	3
0	20000	3
0	20000	3
0	20000	3
0	20000	3
254	40000	3
107	40000	3
98	40000	3
90	40000	3
70	40000	3
42	40000	3
35	40000	3
25	40000	3
19	40000	3
8	40000	3
2	40000	3
1	40000	3
0	40000	3
0	40000	3
0	40000	3
0	40000	3
0	40000	3
0	40000	3
0	40000	3
0	40000	3
0	40000	3
0	40000	3
0	40000	3
0	40000	3
0	40000	3
0	40000	3
0	40000	3
0	40000	3
0	40000	3
0	40000	3
0	40000	3
0	40000	3
0	40000	3
0	40000	3
0	40000	3
0	40000	3
0	40000	3
0	40000	3
0	40000	3
0	40000	3
0	40000	3
0	40000	3
0	40000	3
0	40000	3
0	40000	3
0	40000	3
0	40000	3
0	40000	3
0	40000	3
0	40000	3
0	40000	3
0	40000	3
0	40000	3
0	40000	3
0	40000	3
0	40000	3
0	40000	3
0	40000	3
0	40000	3
0	40000	3
0	0	4
0	0	4
0	0	4
0	0	4
0	0	4
0	0	4
0	0	4
0	0	4
0	0	4
0	0	4
0	0	4
0	0	4
0	0	4
0	0	4
0	0	4
0	0	4
0	0	4
0	0	4
0	0	4
0	0	4
0	0	4
1	0	4
0	0	4
0	0	4
0	0	4
0	0	4
0	0	4
0	0	4
0	0	4
0	0	4
0	0	4
0	0	4
0	0	4
0	0	4
0	0	4
0	0	4
0	0	4
0	0	4
0	0	4
0	0	4
0	0	4
0	0	4
0	0	4
0	0	4
0	0	4
4	0	4
0	0	4
2	0	4
0	0	4
0	0	4
0	0	4
0	0	4
0	0	4
0	0	4
0	0	4
0	0	4
0	0	4
0	0	4
0	0	4
0	0	4
0	312	4
0	312	4
0	312	4
0	312	4
0	312	4
0	312	4
0	312	4
0	312	4
0	312	4
3	312	4
0	312	4
0	312	4
0	312	4
0	312	4
0	312	4
0	312	4
0	312	4
0	312	4
0	312	4
0	312	4
0	312	4
0	312	4
0	312	4
0	312	4
0	312	4
0	312	4
0	312	4
0	312	4
0	312	4
0	312	4
0	312	4
0	312	4
0	312	4
0	312	4
0	312	4
0	312	4
0	312	4
0	312	4
0	312	4
0	312	4
0	312	4
0	312	4
0	312	4
0	312	4
0	312	4
0	312	4
0	312	4
0	312	4
0	312	4
0	312	4
0	312	4
0	312	4
0	312	4
0	312	4
0	312	4
0	312	4
0	312	4
0	312	4
0	312	4
0	312	4
0	625	4
0	625	4
0	625	4
0	625	4
0	625	4
0	625	4
0	625	4
0	625	4
0	625	4
0	625	4
0	625	4
0	625	4
0	625	4
0	625	4
0	625	4
4	625	4
0	625	4
0	625	4
0	625	4
0	625	4
0	625	4
0	625	4
0	625	4
0	625	4
0	625	4
0	625	4
0	625	4
0	625	4
0	625	4
0	625	4
0	625	4
0	625	4
0	625	4
0	625	4
0	625	4
0	625	4
0	625	4
0	625	4
0	625	4
0	625	4
0	625	4
0	625	4
0	625	4
0	625	4
0	625	4
0	625	4
0	625	4
0	625	4
0	625	4
0	625	4
0	625	4
0	625	4
0	625	4
0	625	4
0	625	4
0	625	4
0	625	4
2	625	4
0	625	4
0	625	4
0	1250	4
0	1250	4
0	1250	4
0	1250	4
0	1250	4
0	1250	4
0	1250	4
0	1250	4
0	1250	4
0	1250	4
0	1250	4
0	1250	4
0	1250	4
0	1250	4
0	1250	4
0	1250	4
0	1250	4
0	1250	4
0	1250	4
0	1250	4
0	1250	4
0	1250	4
1	1250	4
0	1250	4
0	1250	4
0	1250	4
0	1250	4
0	1250	4
0	1250	4
0	1250	4
0	1250	4
0	1250	4
0	1250	4
2	1250	4
0	1250	4
0	1250	4
0	1250	4
0	1250	4
0	1250	4
0	1250	4
0	1250	4
0	1250	4
0	1250	4
0	1250	4
0	1250	4
0	1250	4
0	1250	4
0	1250	4
0	1250	4
0	1250	4
0	1250	4
0	1250	4
0	1250	4
0	1250	4
0	1250	4
0	1250	4
0	1250	4
0	1250	4
0	1250	4
0	1250	4
0	2500	4
0	2500	4
0	2500	4
0	2500	4
0	2500	4
0	2500	4
0	2500	4
0	2500	4
0	2500	4
0	2500	4
0	2500	4
0	2500	4
0	2500	4
0	2500	4
0	2500	4
1	2500	4
0	2500	4
0	2500	4
0	2500	4
0	2500	4
1	2500	4
0	2500	4
0	2500	4
0	2500	4
0	2500	4
0	2500	4
0	2500	4
1	2500	4
0	2500	4
0	2500	4
1	2500	4
0	2500	4
0	2500	4
0	2500	4
0	2500	4
0	2500	4
0	2500	4
0	2500	4
0	2500	4
0	2500	4
0	2500	4
0	2500	4
0	2500	4
0	2500	4
0	2500	4
0	2500	4
0	2500	4
0	2500	4
0	2500	4
0	2500	4
0	2500	4
0	2500	4
0	2500	4
0	2500	4
0	2500	4
0	2500	4
0	2500	4
0	2500	4
0	2500	4
0	2500	4
0	5000	4
0	5000	4
0	5000	4
0	5000	4
0	5000	4
0	5000	4
0	5000	4
0	5000	4
0	5000	4
0	5000	4
0	5000	4
0	5000	4
0	5000	4
0	5000	4
0	5000	4
0	5000	4
0	5000	4
0	5000	4
0	5000	4
0	5000	4
0	5000	4
0	5000	4
0	5000	4
0	5000	4
0	5000	4
0	5000	4
0	5000	4
0	5000	4
0	5000	4
0	5000	4
0	5000	4
0	5000	4
0	5000	4
0	5000	4
0	5000	4
0	5000	4
0	5000	4
0	5000	4
0	5000	4
0	5000	4
0	5000	4
0	5000	4
0	5000	4
0	5000	4
1	5000	4
0	5000	4
0	5000	4
0	5000	4
0	5000	4
0	5000	4
0	5000	4
0	5000	4
0	5000	4
0	5000	4
0	5000	4
0	5000	4
0	5000	4
0	5000	4
0	5000	4
0	5000	4
0	10000	4
0	10000	4
0	10000	4
0	10000	4
0	10000	4
0	10000	4
0	10000	4
0	10000	4
0	10000	4
0	10000	4
0	10000	4
0	10000	4
0	10000	4
0	10000	4
0	10000	4
0	10000	4
0	10000	4
0	10000	4
0	10000	4
0	10000	4
0	10000	4
0	10000	4
0	10000	4
0	10000	4
0	10000	4
0	10000	4
0	10000	4
0	10000	4
2	10000	4
0	10000	4
0	10000	4
0	10000	4
0	10000	4
0	10000	4
0	10000	4
0	10000	4
0	10000	4
0	10000	4
0	10000	4
0	10000	4
0	10000	4
1	10000	4
0	10000	4
0	10000	4
0	10000	4
0	10000	4
0	10000	4
0	10000	4
0	10000	4
0	10000	4
0	10000	4
1	10000	4
0	10000	4
0	10000	4
0	10000	4
0	10000	4
0	10000	4
0	10000	4
1	10000	4
0	10000	4
2	0	5
1	0	5
1	0	5
0	0	5
0	0	5
0	0	5
0	0	5
0	0	5
0	0	5
0	0	5
0	0	5
0	0	5
0	0	5
0	0	5
0	0	5
0	0	5
0	0	5
0	0	5
0	0	5
0	0	5
0	0	5
0	0	5
0	0	5
0	0	5
0	0	5
0	0	5
0	0	5
0	0	5
0	0	5
0	0	5
0	0	5
0	0	5
0	0	5
0	0	5
0	0	5
0	0	5
0	0	5
0	0	5
0	0	5
0	0	5
0	0	5
0	0	5
0	0	5
0	0	5
0	0	5
0	0	5
0	0	5
0	0	5
0	0	5
0	0	5
0	0	5
0	0	5
0	0	5
0	0	5
0	0	5
0	0	5
0	0	5
0	0	5
0	0	5
0	0	5
2	312	5
1	312	5
1	312	5
0	312	5
0	312	5
0	312	5
0	312	5
0	312	5
0	312	5
0	312	5
0	312	5
0	312	5
0	312	5
0	312	5
0	312	5
0	312	5
0	312	5
0	312	5
0	312	5
0	312	5
0	312	5
0	312	5
0	312	5
0	312	5
0	312	5
0	312	5
0	312	5
0	312	5
0	312	5
0	312	5
0	312	5
0	312	5
0	312	5
0	312	5
0	312	5
0	312	5
0	312	5
0	312	5
0	312	5
0	312	5
0	312	5
0	312	5
0	312	5
0	312	5
0	312	5
0	312	5
0	312	5
0	312	5
0	312	5
0	312	5
0	312	5
0	312	5
0	312	5
0	312	5
0	312	5
0	312	5
0	312	5
0	312	5
0	312	5
0	312	5
2	625	5
1	625	5
0	625	5
0	625	5
0	625	5
0	625	5
0	625	5
0	625	5
0	625	5
0	625	5
0	625	5
0	625	5
0	625	5
0	625	5
0	625	5
0	625	5
0	625	5
0	625	5
0	625	5
0	625	5
0	625	5
0	625	5
0	625	5
0	625	5
0	625	5
0	625	5
0	625	5
0	625	5
0	625	5
0	625	5
0	625	5
0	625	5
0	625	5
0	625	5
0	625	5
0	625	5
0	625	5
0	625	5
0	625	5
0	625	5
0	625	5
0	625	5
0	625	5
0	625	5
0	625	5
0	625	5
0	625	5
0	625	5
0	625	5
0	625	5
0	625	5
0	625	5
0	625	5
0	625	5
0	625	5
0	625	5
0	625	5
0	625	5
0	625	5
0	625	5
99	1250	5
55	1250	5
6	1250	5
4	1250	5
4	1250	5
2	1250	5
1	1250	5
1	1250	5
0	1250	5
0	1250	5
0	1250	5
0	1250	5
0	1250	5
0	1250	5
0	1250	5
0	1250	5
0	1250	5
0	1250	5
0	1250	5
[truncated: 641 more rows]
