# Supplementary material for: High-Throughput In Vivo Genotoxicity Testing: An Automated Readout System for the Somatic Mutation and Recombination Test (SMART)
Source: PLoS One. 2015 Apr 1;10(4):e0121287. doi: 10.1371/journal.pone.0121287 (PMC4382174; doi:10.1371/journal.pone.0121287)
Supplement: S4 Table — (CSV) [file pone.0121287.s005.csv]

ws1	ws2	ws3	ws4	ws5	ws6
0.00145252	0.00144659	0.000632975	0.010261	0.00293737	0.00516269
0.00389614	0.00381341	0.00264201	6.60827e-005	0.0061719	5.70281e-005
0.00293453	0.00327012	0.0264171	0.275627	0.00260017	0.645258
0.496308	0.662046	0.785779	0.985224	0.358265	0.15717
0.331476	0.354858	0.308988	0.588993	0.775964	0.250249
0.869875	0.887085	0.875881	0.930892	0.691127	0.804346
