# Supplementary material for: High-Throughput In Vivo Genotoxicity Testing: An Automated Readout System for the Somatic Mutation and Recombination Test (SMART)
Source: PLoS One. 2015 Apr 1;10(4):e0121287. doi: 10.1371/journal.pone.0121287 (PMC4382174; doi:10.1371/journal.pone.0121287)
Supplement: S5 Table — (CSV) [file pone.0121287.s006.csv]

cpd Id	wing score	EC50	EC50-CI	EC50+CI	slope	slope-CI	slope+CI
1	1	744.061	502.381	1102.01	1.14951	0.690309	1.91416
2	1	24621.4	22912.4	26457.9	1.03464	0.961027	1.11389
3	1	1.18732e+007	26167.7	5.38728e+009	0.353688	0.118557	1.05515
1	2	750.35	505.754	1113.24	1.14223	0.684375	1.90639
2	2	24232.7	22778.8	25779.4	1.03337	0.968976	1.10203
3	2	1.1389e+007	23471	5.5264e+009	0.355342	0.11677	1.08134
1	3	857.01	530.64	1384.11	0.884899	0.517241	1.51389
2	3	20810.9	17500.7	24747.3	0.967804	0.790946	1.18421
3	3	191503	44408.5	825823	1.11443	0.449785	2.76122
1	4	232.975	144.608	375.34	2.84594	0.926413	8.7427
2	4	4989.82	3324.16	7490.11	0.817736	0.585396	1.14229
1	5	754.314	665.088	855.511	1.74071	1.37498	2.20373
2	5	20949.9	20052.2	21887.7	1.27656	1.20817	1.34883
3	5	681226	345207	1.34432e+006	0.67954	0.537225	0.859556
1	6	237.481	206.228	273.47	3.96846	2.69787	5.83745
2	6	3238.34	2858.36	3668.83	1.02056	0.92023	1.13183
