# Supplementary material for: High-Throughput In Vivo Genotoxicity Testing: An Automated Readout System for the Somatic Mutation and Recombination Test (SMART)
Source: PLoS One. 2015 Apr 1;10(4):e0121287. doi: 10.1371/journal.pone.0121287 (PMC4382174; doi:10.1371/journal.pone.0121287)
Supplement: S6 Table — (CSV) [file pone.0121287.s007.csv]

ws1	ws2	ws3	ws4	ws5	ws6	concentration	compound Id
0.523821	0.527785	0.507945	0.563286	0.216348	0.428885	0	1
0.115554	0.113661	0.268824	0.401729	0.855509	0.535704	39	1
0.93955	0.931118	0.897221	0.628715	0.855509	0.539658	78	1
0.628715	0.602115	0.586684	0.424981	0.149002	0.338007	156	1
3.05407e-010	2.44742e-010	3.17758e-011	0.00011735	3.86063e-008	7.42394e-008	312	1
4.22422e-011	2.53078e-011	2.51432e-012	1.6883e-005	1.80277e-010	5.06234e-010	625	1
1.12854e-012	9.10272e-013	1.1231e-012	1.8924e-005	1.66533e-015	2.27144e-010	1250	1
0.000175572	0.000146484	1.7105e-006	0.000365132	0.104537	0.129449	2500	1
7.54513e-009	9.84308e-009	1.80093e-009	0.00023915	0.104537	0.129449	5000	1
0.79224	0.753548	0.676395	0.575019	0.984965	0.647344	0	2
0.904031	0.938639	0.935629	0.605948	0.893683	0.594418	312	2
0.647344	0.647344	0.970728	0.617383	0.341647	0.484114	625	2
0.158312	0.155948	0.272104	0.255913	0.0382861	0.135753	1250	2
0.00287117	0.00344524	0.0142514	0.102779	0.000101051	0.00916335	2500	2
0.00023162	0.000150181	8.85112e-006	0.0143566	4.22951e-005	0.000101004	5000	2
4.63704e-008	4.13505e-008	8.12194e-009	0.00114201	3.17224e-011	3.59645e-007	10000	2
0.213462	0.219256	0.213462	0.428885	0.252738	0.382617	0	3
0.278723	0.268824	0.20776	0.448505	0.165546	0.246452	312	3
0.737673	0.727896	0.621172	0.363794	0.855509	0.535704	625	3
0.831995	0.862098	0.897221	0.535704	0.356355	0.282063	1250	3
0.180662	0.183265	0.292199	0.299052	0.111791	0.259109	2500	3
0.074799	0.0734389	0.109944	0.323605	0.0672038	0.219256	5000	3
0.0848773	0.0833767	0.104537	0.371285	0.133628	0.386417	10000	3
0.0166729	0.0160889	0.0184927	0.104537	0.00272219	0.101044	20000	3
0.0415531	0.0423878	0.0804369	0.405582	0.0107353	0.12137	40000	3
0.594418	0.563286	0.382617	0.484114	0.643645	0.484114	0	4
0.268824	0.278723	0.144491	0.348972	0.829511	0.582804	312	4
0.617383	0.602115	0.432796	0.409444	0.683497	0.535704	625	4
0.225142	0.213462	0.146734	0.272104	0.855509	0.535704	1250	4
0.704384	0.676395	0.669226	0.531746	0.829511	0.428885	2500	4
0.658353	0.62495	0.480146	0.444569	0.94793	0.586684	5000	4
0.456392	0.488084	0.468254	0.700948	0.768881	0.421085	10000	4
0.352656	0.345302	0.527785	0.397885	0.814108	0.484114	0	5
0.602115	0.571115	0.575019	0.464296	0.814108	0.484114	312	5
0.886339	0.88253	0.938312	0.460342	0.855509	0.535704	625	5
0.0734389	0.074799	0.0684889	0.320045	0.0863986	0.259109	1250	5
0.519854	0.539658	0.496028	0.571115	0.272104	0.275404	2500	5
0.827004	0.811458	0.724596	0.598271	0.800617	0.539658	5000	5
0.183265	0.191217	0.199383	0.444569	0.160699	0.246452	10000	5
0.935328	0.955818	0.94965	0.571115	0.893683	0.594418	0	6
0.834454	0.827004	0.908912	0.511916	0.727896	0.535704	312	6
0.919563	0.950389	0.957313	0.575019	0.94793	0.594418	625	6
0.464296	0.428885	0.268824	0.382617	0.756659	0.484114	1250	6
0.480146	0.519854	0.432796	0.476179	0.394052	0.382617	2500	6
0.496028	0.555431	0.555431	0.5	0.515886	0.378828	5000	6
0.912059	0.930525	0.90568	0.582804	0.768881	0.594418	10000	6
